# Supplementary material for: Plant SILAC: Stable-Isotope Labelling with Amino Acids of Arabidopsis Seedlings for Quantitative Proteomics
Source: PLoS One. 2013 Aug 20;8(8):e72207. doi: 10.1371/journal.pone.0072207 (PMC3748079; doi:10.1371/journal.pone.0072207)
Supplement: Table S1 — MaxQuant protein output for analysis of SILAC labelling of Arabidopsis seedlings – proteins identified in 4 out of 5 biological repetitions. The slices correspond to the following approximate molecular weights; >250 kDa, 120–250 kDa, 95–120 kDa, 70–95 kDa, 55–70 kDa, 40–55 kDa, 36–40 kDa, 25–36 kDa, 17–25 kDa and <17 kDa (slices 1–10, 11–20, 21–30, 31–40, 41–50). (XLSX) [file pone.0072207.s003.xlsx]

## Sheet: Sheet1
Protein IDs	AGI numbers	Protein names	Gene names	Averaged log2 Ratio	Proteins	Peptides	Razor + unique peptides	Unique peptides	Peptides H1/LS1	Peptides H2/LS2	Peptides H3/LS3	Peptides L1/HS1	Peptides L2/HS2	Razor + unique peptides H1/LS1	Razor + unique peptides H2/LS2	Razor + unique peptides H3/LS3	Razor + unique peptides L1/HS1	Razor + unique peptides L2/HS2	Unique peptides H1/LS1	Unique peptides H2/LS2	Unique peptides H3/LS3	Unique peptides L1/HS1	Unique peptides L2/HS2	Sequence coverage [%]	Unique + razor sequence coverage [%]	Unique sequence coverage [%]	Majority protein IDs	Mol. weight [kDa]	Sequence length	Slice average	Slice 1	Slice 2	Slice 3	Slice 4	Slice 5	Slice 6	Slice 7	Slice 8	Slice 9	Slice 10	Slice 11	Slice 12	Slice 13	Slice 14	Slice 15	Slice 16	Slice 17	Slice 18	Slice 19
O81296;Q8LDM9;D7M418;D7KBC4	At4g02370	Putative uncharacterized protein At4g02370	T14P8.18	1.13642	4	2	2	1	2	1	1	2	1	2	1	1	2	1	1	0	0	1	0	14.4	14.4	7.8	O81296;Q8LDM9;D7M418;D7KBC4	18.356	167	32.6									2	1									1
Q9LJG3;D7L2D9	AT3G14210	GDSL esterase/lipase ESM1	ESM1	0.743062	2	13	13	13	11	12	12	12	12	11	12	12	12	12	11	12	12	12	12	52.6	52.6	52.6	Q9LJG3	44.06	392	31.2			2			27	3	1					3	1	1	24	6	2
A4QJV4;A4QKV4;D7KR10;P56794	ATCG00660	50S ribosomal protein L20, chloroplastic	rpl20	0.725608	4	3	3	3	2	2	2	1	2	2	2	2	1	2	2	2	2	1	2	20.5	20.5	20.5	A4QJV4;A4QKV4;D7KR10;P56794	14.162	117	31									2										2
Q9C8G5;D7KET4;Q94B69;Q94II2	At1g30360	Early-responsive to dehydration stress protein	T4K22.4;ERD4	0.724693	4	6	6	6	1	0	3	3	6	1	0	3	3	6	1	0	3	3	6	8.8	8.8	8.8	Q9C8G5;D7KET4;Q94B69;Q94II2	81.934	724	33.3				1	1
O82204;B4YYB0;D7L6X2	AT2G19730	60S ribosomal protein L28-1	RPL28A	0.655432	3	4	3	2	4	4	4	2	2	3	3	3	1	2	2	2	2	1	1	42	32.9	21.7	O82204;B4YYB0;D7L6X2	15.895	143	31									3	1									3
O80988;Q0WV94	AT2G26080	Glycine dehydrogenase [decarboxylating] 1, mitochondrial	GDCSP;At2g26080	0.626039	2	21	6	2	17	7	12	13	13	5	2	4	4	3	1	0	2	2	1	28.5	9.5	3.7	O80988;Q0WV94	113.77	1044	26.8		5										2
C4PJS4;D7MJ08;Q9FLN4;Q8LEF5	AT5G40950	50S ribosomal protein L27, chloroplastic	RPL27	0.553657	4	2	2	2	2	2	2	1	1	2	2	2	1	1	2	2	2	1	1	13.1	13.1	13.1	C4PJS4;D7MJ08;Q9FLN4;Q8LEF5	21.758	198	27.9									2										2
Q39161;D7L4E1;Q56YX1	AT2G15620	Ferredoxin--nitrite reductase, chloroplastic	NIR1	0.529367	3	29	29	29	23	17	21	20	19	23	17	21	20	19	23	17	21	20	19	57.7	57.7	57.7	Q39161;D7L4E1	65.504	586	25.7				30										20
D7LJX0;Q0WWY5;Q9SKX4	AT2G43030	50S ribosomal protein L3-1, chloroplastic	At2g43030;RPL3A	0.524346	3	4	4	4	3	3	2	3	4	3	3	2	3	4	3	3	2	3	4	22.9	22.9	22.9	D7LJX0;Q0WWY5;Q9SKX4	29.351	271	33.7								3										3
Q9SFB1;Q9C6U3;D7L743;Q56ZD9;Q84M59	At3g08030	Putative uncharacterized protein	F17A17.37;T8G24.2	0.499722	5	8	8	8	7	5	8	0	3	7	5	8	0	3	7	5	8	0	3	30.4	30.4	30.4	Q9SFB1;Q9C6U3;D7L743	39.065	365	21.8						7										5	1
D7L5M0;Q41951;C0Z2I4	AT3G16240	Aquaporin TIP2-1	TIP2-1;AT3G16240	0.488004	3	2	2	2	1	2	1	1	1	1	2	1	1	1	1	2	1	1	1	20.7	20.7	20.7	D7L5M0;Q41951;C0Z2I4	25.042	251	31.2				1	1		1	2	2					1	2	1	1	1	2
D7M4X0;O04603	AT4G01310	50S ribosomal protein L5, chloroplastic	RPL5	0.481071	2	9	9	9	3	2	2	5	7	3	2	2	5	7	3	2	2	5	7	40.9	40.9	40.9	D7M4X0;O04603	28.666	264	37.1								3										2
O22126;D7LCJ6;D7LRV5;Q9LZX4;Q0WR55	AT2G45470	Fasciclin-like arabinogalactan protein 8	FLA8	0.476468	5	10	10	10	5	5	7	4	6	5	5	7	4	6	5	5	7	4	6	30.2	30.2	30.2	O22126;D7LCJ6;D7LRV5	43.074	420	25.5		1	6										5	2
D7L850;Q9SJ81	AT2G04780	Fasciclin-like arabinogalactan protein 7	FLA7	0.475925	2	5	5	5	3	3	3	5	3	3	3	3	5	3	3	3	3	5	3	21.3	21.3	21.3	D7L850;Q9SJ81	26.799	254	27.9		1	3	1									3	1
Q9SU40;D7M114	AT4G12420	Monocopper oxidase-like protein SKU5	SKU5	0.456334	2	16	16	16	10	9	8	8	11	10	9	8	8	11	10	9	8	8	11	31.2	31.2	31.2	Q9SU40;D7M114	65.637	587	27.7			10										10
Q9FGY1;D7MNR6;Q0WQK4;Q0WL73	AT5G49360	Beta-D-xylosidase 1	BXL1;At5g49360	0.454516	4	6	6	6	5	4	3	2	3	5	4	3	2	3	5	4	3	2	3	12.1	12.1	12.1	Q9FGY1;D7MNR6;Q0WQK4	83.523	774	25.5				5										4
Q9SG80;D7L9Q2;E4MX76;D7MXR8;Q2QY88;Q2RAZ7	AT3G10740	Alpha-L-arabinofuranosidase 1	ASD1	0.439196	6	7	7	7	2	4	4	3	4	2	4	4	3	4	2	4	4	3	4	11.8	11.8	11.8	Q9SG80;D7L9Q2;E4MX76	75.044	678	27.3				2										4
Q9FV52;F4HQQ8;D7KQD8;Q0JA93	AT1G13270	Methionine aminopeptidase 1B, chloroplastic	MAP1B;MAP1C	0.404353	4	7	7	7	2	2	4	3	5	2	2	4	3	5	2	2	4	3	5	22	22	22	Q9FV52;F4HQQ8	40.424	369	34.2							2										2
Q8LER3;D7MA02;D7MUL6;Q0WUU2;Q8LF99	AT4G37800	Probable xyloglucan endotransglucosylase/hydrolase protein 7	XTH7	0.392399	5	10	10	10	4	9	7	5	5	4	9	7	5	5	4	9	7	5	5	46.4	46.4	46.4	Q8LER3;D7MA02	33.681	293	26.3							4										9
Q9ZNZ7;Q9ZNZ7-2;Q540F4;Q0WW25	AT5G04140	Ferredoxin-dependent glutamate synthase 1, chloroplastic	GLU1	0.389715	4	58	58	16	45	39	41	37	39	45	39	41	37	39	9	7	8	7	9	48.8	48.8	15.4	Q9ZNZ7;Q9ZNZ7-2;Q540F4	179.92	1648	25.4		55									1	42	2
D7L5Q3;O04309;F4J2P0;Q8LBW1;Q56Z22	AT3G16470	Myrosinase-binding protein-like At3g16470	JR1	0.386066	5	3	3	3	3	1	1	3	1	3	1	1	3	1	3	1	1	3	1	17.5	17.5	17.5	D7L5Q3;O04309;F4J2P0;Q8LBW1	48.351	451	32.2					3										1
D7KET8;Q8LC56;Q9SUI5;C0Z280;Q84PB5	AT1G30380	Photosystem I reaction center subunit psaK, chloroplastic	PSAK;AT1G30380	0.38566	5	3	3	3	2	1	2	2	2	2	1	2	2	2	2	1	2	2	2	39.7	39.7	39.7	D7KET8;Q8LC56;Q9SUI5;C0Z280	13.245	131	32.9										2
Q94BN4;Q9SRV5;B0FUR3;B0FUR9;B0FUS0	At3g03780	Putative methionine synthase	At3g03780;F20H23.19	0.375455	5	39	14	4	30	28	28	26	27	11	8	7	7	9	2	2	2	2	3	60.9	25.6	8.5	Q94BN4;Q9SRV5	84.61	765	28.3			14	1									12
Q9SZD6;Q5QEA9;F4JMU5;Q0WVD2;Q0WWF9;Q93ZG6	At4g29060	Elongation factor Ts	F19B15.90;At4g29060;emb2726	0.374602	6	14	14	14	11	6	11	7	9	11	6	11	7	9	11	6	11	7	9	19.7	19.7	19.7	Q9SZD6;Q5QEA9;F4JMU5;Q0WVD2;Q0WWF9	103.78	953	23		11	7				1					7	5				1
Q9SI75;Q94BR7;D7KU74;Q56XA2;Q56XT1	At1g62750	Elongation factor EF-G	SCO1;At1g62750	0.37389	5	29	29	29	25	25	22	18	22	25	25	22	18	22	25	25	22	18	22	49.2	49.2	49.2	Q9SI75;Q94BR7;D7KU74;Q56XA2	86.057	783	23.4			29										30	1
Q8L790;Q93ZJ4;Q9SGR6;D7KTA4;Q0WLW2;Q9SFF1;D7KKV1;Q8VYB3;Q9SVE3;Q9SUD0;D7MDN0;D7MEY7;C0Z2W8	At1g76160	Pectinesterase, putative	At1g76160;sks5	0.373027	13	13	13	7	9	8	9	6	9	9	8	9	6	9	5	4	5	3	4	29	29	18.9	Q8L790;Q93ZJ4;Q9SGR6;D7KTA4	60.05	541	27.4				10										10	1
O23049;B9DI38;D7KEC2	AT1G05190	50S ribosomal protein L6, chloroplastic	RPL6;AT1G05190	0.370365	3	5	5	5	3	3	0	3	2	3	3	0	3	2	3	3	0	3	2	23.8	23.8	23.8	O23049;B9DI38;D7KEC2	24.705	223	27.2								3										3
P21240;D7KM99;Q6ZFJ9;Q9LWT6;Q42006;Q9C667;Q9C667-2;D7KQS3	AT1G55490	Chaperonin 60 subunit beta 1, chloroplastic	CPN60B1	0.367285	8	36	36	4	21	22	23	19	17	21	22	23	19	17	2	2	3	2	4	57.7	57.7	6.7	P21240;D7KM99	63.808	600	28.4		1		18	15	1							1	22	15	2	1	1
Q8LPR9;D7KG84;D7KG81	AT1G06950	Protein TIC110, chloroplastic	TIC110	0.359143	3	29	29	24	20	17	18	17	18	20	17	18	17	18	17	16	14	13	14	37.7	37.7	32	Q8LPR9;D7KG84	112.12	1016	26.4		21	3									18	5
P21238;D7LIG5;Q56WE3;Q2QU06	AT2G28000	Chaperonin 60 subunit alpha 1, chloroplastic	CPN60A1	0.358753	4	30	30	30	25	22	25	23	23	25	22	25	23	23	25	22	25	23	23	58	58	58	P21238;D7LIG5	62.071	586	27.1				22	28	2							1	21	21	1
D7L7P4;D7LEF5;E4MVS6;Q56ZC3		Chlorophyll a-b binding protein CP29.2, chloroplastic		0.358731	4	14	1	0	7	10	7	9	8	1	1	1	1	1	0	0	0	0	0	54.4	3.5	0	D7L7P4	31.09	287	29	1	1	1	1	1	1	1	3	1			1	1	1	1	1	1	2	1
Q9SIF2;F4IU89;Q8LPS0;O23638;D7LQN5;Q0WMQ3;Q0WMV4	At2g04030	Chaperone protein htpG family protein	CR88;hsp88.1;At2g04030	0.358685	7	34	33	28	27	21	24	17	20	26	20	23	16	19	23	16	18	13	16	56.8	55.6	49.2	Q9SIF2;F4IU89;Q8LPS0;O23638;D7LQN5;Q0WMQ3	88.662	780	25.6			28	1									20	2
Q42522;D7LS04;Q0J464	AT3G48730	Glutamate-1-semialdehyde 2,1-aminomutase 2, chloroplastic	GSA2	0.354597	3	10	3	3	8	8	10	8	8	2	2	3	2	2	2	2	3	2	2	30.3	9.3	9.3	Q42522;D7LS04	50.141	472	29.9						4										4
Q9SF40;Q2V3X4;Q8LA93;B9DHP1;D7LIV4	AT3G09630	60S ribosomal protein L4-1	RPL4A	0.354286	5	23	23	5	9	12	14	13	18	9	12	14	13	18	0	3	2	3	3	53.4	53.4	11.1	Q9SF40;Q2V3X4;Q8LA93	44.702	406	34.4						11										14
P49691;Q8GYH3;F4KDU5;Q9ASS3;F9FZK7;D7KL45	AT5G02870	60S ribosomal protein L4-2	RPL4D;At5g02870/F9G14_180;At5g02870	0.34986	6	21	6	4	12	9	14	14	14	5	2	4	6	2	3	1	2	4	1	52.3	16.7	11.8	P49691;Q8GYH3;F4KDU5;Q9ASS3	44.721	407	29.9						5										2
Q9SUR6;F4JP99;Q9SUR6-2;D7M930;E4MWZ6	AT4G23600	Cystine lyase CORI3	CORI3	0.344407	5	19	19	19	15	12	14	11	17	15	12	14	11	17	15	12	14	11	17	63.5	63.5	63.5	Q9SUR6;F4JP99;Q9SUR6-2;D7M930	47.038	422	28.9						20									2	12
Q9SKZ3;D7LED2	AT2G32060	40S ribosomal protein S12-2	RPS12C	0.344245	2	7	5	5	5	2	5	5	5	3	1	3	3	3	3	1	3	3	3	47.9	36.1	36.1	Q9SKZ3;D7LED2	15.329	144	33.1									4										1
F4K874;B9DHN2;P42737;F4K873;F4K875;A8MQY4;D7M6M5	AT5G14740	Carbonic anhydrase;Carbonic anhydrase 2, chloroplastic	CA2;AT5G14740	0.339229	7	15	15	7	11	8	12	12	11	11	8	12	12	11	6	3	5	6	4	54.4	54.4	26.6	F4K874;B9DHN2;P42737;F4K873;F4K875;A8MQY4;D7M6M5	36.615	331	32.7					3		12	12					1	1	1		8	9
Q9S714;Q8LC58;D7L599	AT2G20260	Photosystem I reaction center subunit IV B, chloroplastic	PSAE2	0.336794	3	5	5	3	3	4	5	4	5	3	4	5	4	5	2	2	3	3	3	49	49	34.5	Q9S714;Q8LC58;D7L599	15.189	145	34.3									5	1									5
F4K4Q2;D7MN53;Q8RXK8;Q9FI67;B9DF95;F4K4Q4;Q0WRE0	At5g49030	Isoleucyl-tRNA synthetase	OVA2;AT5G49030	0.320158	7	6	6	6	3	2	2	2	2	3	2	2	2	2	3	2	2	2	2	6.8	6.8	6.8	F4K4Q2;D7MN53;Q8RXK8;Q9FI67;B9DF95;F4K4Q4	143.39	1279	20.2		3										2
Q01667;A8MS75;D7LUY8;E4MWH9;F4JE43;F4JE46	AT3G54890	Chlorophyll a-b binding protein 6, chloroplastic	LHCA1	0.320068	6	6	6	6	6	6	5	6	6	6	6	5	6	6	6	6	5	6	6	30.7	30.7	30.7	Q01667;A8MS75;D7LUY8;E4MWH9;F4JE43;F4JE46	25.996	241	34.9									7									4	9
P25857;Q0WL92;D7KMU9;E4MXI1;Q9SNK3	AT1G42970	Glyceraldehyde-3-phosphate dehydrogenase B, chloroplastic	GAPB;At1g42970	0.319174	5	22	22	18	19	18	19	18	20	19	18	19	18	20	15	15	16	14	17	50.8	50.8	40.9	P25857;Q0WL92;D7KMU9;E4MXI1	47.659	447	31.7		1	3	3	1	29	7	7	7		1	3	3	2	3	20	6	9	7
Q5GM68;D7LIU5;A5YWW9;Q5QNA5	AT2G42600	Phosphoenolpyruvate carboxylase 2	PPC2	0.318728	4	49	31	13	39	34	30	27	33	23	22	15	13	17	9	10	7	4	7	62	42.1	16.3	Q5GM68;D7LIU5	109.75	963	25.6		28	3								1	24
Q42593;D7KUJ7;P92970;Q56WP7;E4MXG6;Q0JD29;D7LZH7	AT1G77490	L-ascorbate peroxidase T, chloroplastic	APXT;At1g77490	0.318156	7	7	4	4	4	3	2	4	4	2	2	0	4	3	2	2	0	4	3	18.8	12.2	12.2	Q42593;D7KUJ7;P92970;Q56WP7	46.092	426	32.2						2	1									2
A4QJW4;A4QKW4;D7KR03;P56802;D7KRR5	ATCG00750	30S ribosomal protein S11, chloroplastic	rps11	0.31661	5	4	4	4	3	4	3	3	3	3	4	3	3	3	3	4	3	3	3	33.3	33.3	33.3	A4QJW4;A4QKW4;D7KR03;P56802;D7KRR5	15.023	138	30.6									3										4
Q8H0U5;D7L962	AT3G18890	Protein TIC 62, chloroplastic	TIC62	0.315778	2	5	5	5	4	0	1	2	2	4	0	1	2	2	4	0	1	2	2	16.2	16.2	16.2	Q8H0U5	68.341	641	21.1			4
P10797;P10798;B3H5S2;F4KA76	AT5G38420	Ribulose bisphosphate carboxylase small chain 2B, chloroplastic;Ribulose bisphosphate carboxylase small chain 3B, chloroplastic;Ribulose bisphosphate carboxylase small chain	RBCS-2B;RBCS-3B	0.314904	4	14	14	6	10	13	11	13	10	10	13	11	13	10	5	6	5	6	4	60.2	60.2	24.3	P10797;P10798;B3H5S2;F4KA76	20.35	181	34.9				4			1	5	8	15				5	1	1	2	5	12
Q56WK6;D7KZA2;Q0WNN2	AT1G72150	Patellin-1	PATL1	0.314054	3	21	21	19	13	16	12	13	15	13	16	12	13	15	11	14	10	11	13	40.8	40.8	37.3	Q56WK6;D7KZA2	64.046	573	26.6		2	13									1	16
O65502;D7MD26	At4g35250	Putative uncharacterized protein	F23E12.190	0.313121	2	10	10	3	8	7	7	8	8	8	7	7	8	8	3	3	2	3	3	25.6	25.6	8.9	O65502;D7MD26	43.723	395	28.7							8										7
Q9SGZ5;D7KV70;G3LL16;G3LL17;G3LL21;G3LL22	AT1G78060	Probable beta-D-xylosidase 7	BXL7	0.309859	6	14	14	14	10	6	7	4	9	10	6	7	4	9	10	6	7	4	9	26.1	26.1	26.1	Q9SGZ5;D7KV70	83.891	767	25				10										6
P25851;D7LUP9;Q10NK0	AT3G54050	Fructose-1,6-bisphosphatase, chloroplastic	FBP	0.301267	3	10	10	10	10	6	10	8	8	10	6	10	8	8	10	6	10	8	8	34.8	34.8	34.8	P25851;D7LUP9	45.161	417	29.1						15									1	9
Q9FN48	AT5G23060	Calcium sensing receptor, chloroplastic	CAS	0.299059	1	17	17	4	12	12	10	11	16	12	12	10	11	16	3	4	3	3	4	43.7	43.7	10.3	Q9FN48	41.285	387	34.1				1	1	1	15	3									14	10
O03042;A4QKT9;Q85B88;D7KRA6;O04763;O04771;D7KRD9;E0WE81;O04764;O04798;Q85BF8;Q85BF9;A4QJU1;O04055;O04813;Q1WFN2;Q1WFN3;D7KRH2;Q1WFN0;Q1WFM7;Q1WFM6;Q1WFM9;Q1WFN1;Q1WFM8;G0WXW0;F1CYZ8;H9AFL1;H9AHU7;H9AFN5;H9AFL0;P93292;Q9MVP0;F4INE2	ATCG00490	Ribulose bisphosphate carboxylase large chain	rbcL;RBCL	0.298935	33	44	44	44	39	36	38	32	36	39	36	38	32	36	39	36	38	32	36	66.6	66.6	66.6	O03042;A4QKT9;Q85B88;D7KRA6;O04763;O04771;D7KRD9;E0WE81;O04764;O04798;Q85BF8;Q85BF9;A4QJU1;O04055;O04813;Q1WFN2;Q1WFN3;D7KRH2;Q1WFN0;Q1WFM7;Q1WFM6;Q1WFM9;Q1WFN1;Q1WFM8	52.954	479	28.9	3	15	17	29	103	14	9	6	3		6	18	22	46	100	21	16	7	5
Q9T076;D7MEE7	AT4G27520	Early nodulin-like protein 2		0.298541	2	9	9	9	8	4	6	5	6	8	4	6	5	6	8	4	6	5	6	26.6	26.6	26.6	Q9T076;D7MEE7	35.064	349	25.9		8										4
Q9STF2;Q9ASP7	At3g46780	PTAC16__plastid transcriptionally active 16	T6H20.190	0.296311	2	18	18	5	16	9	11	14	14	16	9	11	14	14	4	2	3	4	3	48	48	12	Q9STF2	54.358	510	30.4					17	11									10	8
Q9SCY0;D7MRJ2;Q33AE4;F9G360;D7LP15	AT5G51820	Phosphoglucomutase, chloroplastic	PGMP	0.295718	5	19	19	19	14	10	12	11	15	14	10	12	11	15	14	10	12	11	15	36.3	36.3	36.3	Q9SCY0;D7MRJ2	67.988	623	26.7				15										10
Q9M1X0;D7LTE4	AT3G63190	Ribosome-recycling factor, chloroplastic	RRF	0.294875	2	3	3	3	3	3	3	2	1	3	3	3	2	1	3	3	3	2	1	17.8	17.8	17.8	Q9M1X0;D7LTE4	30.422	275	28.7								3										3
Q9C524;D7KTQ2;Q8H119;Q94K38	At1g66430	Fructokinase	T27F4.17;At1g66430	0.293097	4	14	14	13	9	4	11	8	6	9	4	11	8	6	9	4	10	8	5	38.5	38.5	35.9	Q9C524;D7KTQ2;Q8H119;Q94K38	41.471	384	29.4							9										4
Q9FK81;D7M0Z1	AT5G22580	Uncharacterized protein At5g22580		0.287958	2	6	6	6	3	5	2	3	2	3	5	2	3	2	3	5	2	3	2	59.5	59.5	59.5	Q9FK81;D7M0Z1	12.349	111	27.3										3
D7KJT7;O04496;Q94K53	At1g09750	Putative uncharacterized protein	F21M12.13;At1g09750	0.286704	3	9	9	9	6	6	5	3	4	6	6	5	3	4	6	6	5	3	4	27.4	27.4	27.4	D7KJT7;O04496;Q94K53	47.906	449	25.7					5	4									7	5	2
Q9LTX9	AT5G49910	Heat shock 70 kDa protein 7, chloroplastic	HSP70-7	0.286004	1	29	10	4	22	18	16	17	20	9	5	8	6	8	4	3	4	2	3	44.8	18.7	6.8	Q9LTX9	76.996	718	26.6				11										6
D7LH23;D7KEQ8;O24458;O64688;Q8LAI3;Q9C6Z3;Q2QM55;Q10G38;G3LKA1	AT1G30120	Transketolase family protein	T2H7.8	0.285554	9	4	4	4	2	1	3	3	3	2	1	3	3	3	2	1	3	3	3	11	11	11	D7LH23;D7KEQ8;O24458;O64688;Q8LAI3;Q9C6Z3;Q2QM55;Q10G38;G3LKA1	44.265	409	33.6						2	1										1
Q8L934;Q9M2U7;D7LUT5;E4MY49	At3g54400	Nucleoid DNA-binding-like protein	T12E18_90	0.281999	4	12	12	12	10	8	9	7	7	10	8	9	7	7	10	8	9	7	7	33.9	33.9	33.9	Q8L934;Q9M2U7;D7LUT5	45.49	425	28.8					3	12									5	10
Q6YSQ9;P93285;Q6YSL6;G1C2Q7;D7MSM4;A7KNG1;C6G3E3;C6G3E2;C6G3E7;C6G3F0;C6G3E9;C6G3F1;C6G3F2	ATMG00160	Cytochrome c oxidase subunit 2	COX2;cox2	0.28192	13	3	3	3	3	1	2	3	3	3	1	2	3	3	3	1	2	3	3	8.4	8.4	8.4	Q6YSQ9;P93285;Q6YSL6;G1C2Q7;D7MSM4;A7KNG1	50.079	440	33.7								3										1
D7KR08;P56777;Q8HS55;A4QJV7;A4QKV7;D7KRQ9;D7LA65;Q7G6A4	ATCG00680	Photosystem II CP47 chlorophyll apoprotein	psbB	0.280066	8	18	18	18	16	15	13	15	17	16	15	13	15	17	16	15	13	15	17	37.4	37.4	37.4	D7KR08;P56777;Q8HS55;A4QJV7;A4QKV7;D7KRQ9;D7LA65	56.052	508	30.2			3	12	10	33	29	3	2	1			5	14	14	29	30	4	2
F4JHE9;O65272;Q9ZTZ7;D7KP72;D7M5L7;Q7XPW1	AT4G00630	K(+) efflux antiporter 2, chloroplastic;K(+) efflux antiporter 1, chloroplastic	KEA2;KEA1	0.278923	6	5	5	5	5	3	3	2	2	5	3	3	2	2	5	3	3	2	2	7.2	7.2	7.2	F4JHE9;O65272;Q9ZTZ7;D7KP72	127.6	1185	21		5										3
Q9SJT7;Q940S2;D7LBD2;E4MVZ9;Q56YA3	AT2G21410	VHA-A2__vacuolar proton ATPase A2	VHA-A2	0.278426	5	17	8	8	9	9	8	12	11	2	3	2	5	3	2	3	2	5	3	27.6	15.5	15.5	Q9SJT7;Q940S2;D7LBD2;E4MVZ9	93.105	821	27.6			2										3
B9DG36;P21218;Q8LAV9;D7MEF6;Q42536;D7MTR3;D7MYG9;B9DGY6;Q570J8	AT4G27440	Protochlorophyllide reductase B, chloroplastic	AT4G27440;PORB	0.269157	9	17	17	13	13	12	11	5	9	13	12	11	5	9	9	9	11	5	8	54.1	54.1	47.1	B9DG36;P21218;Q8LAV9;D7MEF6	43.359	401	26							14									1	12
D7LY42;Q9XF89;B3SIK0;B3SIL0;B3SIN1;B3SIN4;B3SIM9;B3SIJ9;Q53N83	AT4G10340	Chlorophyll a-b binding protein CP26, chloroplastic	LHCB5	0.266993	9	20	20	20	16	15	15	16	16	16	15	15	16	16	16	15	15	16	16	70.7	70.7	70.7	D7LY42;Q9XF89;B3SIK0;B3SIL0;B3SIN1;B3SIN4;B3SIM9	30.14	280	32.1			1	3	4	4	5	35	12					3	3	3	6	33	14
O64903;Q0WUG9;D7MP01;A5Y7B8;A5Y7B7;A5Y7B9;A5Y7D1;Q0IMS5	AT5G63310	Nucleoside diphosphate kinase II, chloroplastic;Nucleoside diphosphate kinase	NDPK2;At5g63310	0.265123	8	7	7	7	6	5	7	5	5	6	5	7	5	5	6	5	7	5	5	30.3	30.3	30.3	O64903;Q0WUG9;D7MP01;A5Y7B8;A5Y7B7;A5Y7B9;A5Y7D1	25.55	231	30.3									6										5
P36210;P36212;Q8LBJ7;D7LPL3;D7LPK6;D7LPL2	AT3G27830	50S ribosomal protein L12-1, chloroplastic;50S ribosomal protein L12-3, chloroplastic	RPL12A;RPL12C	0.264589	6	4	4	4	3	3	2	1	4	3	3	2	1	4	3	3	2	1	4	20.4	20.4	20.4	P36210;P36212;Q8LBJ7;D7LPL3;D7LPK6	20.075	191	33.9									3										3
P10796	AT5G38430	Ribulose bisphosphate carboxylase small chain 1B, chloroplastic	RBCS-1B	0.264306	1	14	6	0	7	11	10	12	9	2	4	4	5	3	0	0	0	0	0	60.2	24.3	0	P10796	20.286	181	37.6										4
A4QJX6;A4QKX7;D7KMT0;D7MHQ9;P61841;Q6KGZ1	ATCG01240	30S ribosomal protein S7, chloroplastic;30S ribosomal protein S7, chloroplastic 3	rps7-A;rps7	0.263501	6	6	6	6	6	6	5	4	6	6	6	5	4	6	6	6	5	4	6	41.3	41.3	41.3	A4QJX6;A4QKX7;D7KMT0;D7MHQ9;P61841;Q6KGZ1	17.357	155	30.2									7										7
Q9LXV3;B3H4S6;E4MVU3;D7M536;Q93Y83;Q2QPW3	AT5G12860	Dicarboxylate transporter 1, chloroplastic	T24H18_30;DiT1;T24H18.30	0.260462	6	5	5	5	4	1	5	5	3	4	1	5	5	3	4	1	5	5	3	10.2	10.2	10.2	Q9LXV3;B3H4S6;E4MVU3;D7M536;Q93Y83	59.212	557	32.3							4										1
D7MPQ2;P42799	AT5G63570	Glutamate-1-semialdehyde 2,1-aminomutase 1, chloroplastic	GSA1	0.25961	2	11	11	4	9	8	10	8	8	9	8	10	8	8	3	2	3	2	2	30.4	30.4	9.5	D7MPQ2;P42799	50.417	474	30.9						13										11
Q8H124;D7LH09	AT2G34460	Uncharacterized protein At2g34460, chloroplastic		0.259404	2	7	7	7	6	2	3	4	4	6	2	3	4	4	6	2	3	4	4	39.6	39.6	39.6	Q8H124;D7LH09	30.471	280	31.3							6										2
Q93VS8;D7LZC0;D7KNY5	At5g19820	Armadillo/beta-catenin-like repeat-containing protein	emb2734	0.258986	3	26	26	26	20	10	14	13	11	20	10	14	13	11	20	10	14	13	11	32.9	32.9	32.9	Q93VS8;D7LZC0	123.82	1116	23.5		21			1							11
Q9SKI0;D7LB34;E4MVI7;B3SKI1;B3SKK8;B3SKI4;B3SKJ9;B3SKK9;B3SKI2;B3SKK1;B3SKL7;B3SKI6;B3SKJ4;Q67WV0;B3SKI0	At2g10940	Bifunctional inhibitor/lipid-transfer protein/seed storage 2S albumin-like protein	At2g10940/F15K19.1	0.258691	15	4	4	4	3	4	2	3	2	3	4	2	3	2	3	4	2	3	2	14.4	14.4	14.4	Q9SKI0;D7LB34;E4MVI7;B3SKI1;B3SKK8;B3SKI4;B3SKJ9;B3SKK9;B3SKI2;B3SKK1;B3SKL7;B3SKI6;B3SKJ4	29.648	291	28.2						1	2	3	3	3				2	2	3	4	2	3
P43286;Q42277;Q9FF53;D7MTW3;Q56ZI3;Q42114	AT3G53420	Aquaporin PIP2-1	PIP2-1	0.257709	6	6	6	3	3	5	4	5	5	3	5	4	5	5	1	2	1	2	2	24.7	24.7	16	P43286	30.474	287	32.6						2		3								3		5	1
Q9LPW0;B3H4P2;D7KPE1;C0Z2Y9;Q7X8A1	AT1G12900	Glyceraldehyde-3-phosphate dehydrogenase	F13K23.15;GAPA-2;AT1G12900	0.257104	5	21	17	5	17	15	14	16	15	13	12	11	12	12	4	2	1	3	1	56.6	45.6	19.3	Q9LPW0;B3H4P2;D7KPE1;C0Z2Y9;Q7X8A1	42.846	399	30.3		4	5	6		18	22	2	3	5		1	4	4	2	15	18	5	2
Q93ZL3;Q9SD76;D7LN91	AT3G46970	Phosphorylase;Alpha-glucan phosphorylase, H isozyme		0.256137	3	26	25	21	16	12	17	15	20	15	12	17	15	19	12	9	14	12	16	43.4	41.5	35.6	Q93ZL3;Q9SD76;D7LN91	95.184	841	26.7			15										12
Q9SHE8;D7KL23	AT1G31330	Photosystem I reaction center subunit III, chloroplastic	PSAF	0.255784	2	7	7	7	6	6	7	6	7	6	6	7	6	7	6	6	7	6	7	38.9	38.9	38.9	Q9SHE8;D7KL23	24.173	221	37.3								1	13	3									10
Q9LMQ2;Q9XF90;E4MVJ9;D7KDJ9;Q41957;Q7XV11	At1g15820	CP24_LHCB6__light harvesting complex photosystem II subunit 6	F7H2.16;Lhcb6	0.254418	6	12	12	12	9	10	9	6	9	9	10	9	6	9	9	10	9	6	9	53.9	53.9	53.9	Q9LMQ2;Q9XF90;E4MVJ9	27.522	258	30.7					1	2	2	11	14						1	3	4	17	16
P27521;E4MVL8;Q9FPI3;Q6YWJ7;Q1HPB0	AT3G47470	Chlorophyll a-b binding protein 4, chloroplastic	LHCA4;AT3g47470/F1P2_20	0.253882	5	7	7	1	7	6	7	7	7	7	6	7	7	7	1	1	1	1	1	48.6	48.6	8.8	P27521;E4MVL8;Q9FPI3	27.733	251	31.3								3	17									13	14
P17745;B9DHZ8;D7MFK2;D7MLK3;Q6ZI53;Q56ZD8;Q889X3	AT4G20360	Elongation factor Tu, chloroplastic	TUFA;AT4G20360	0.253851	7	23	23	22	20	16	17	16	16	20	16	17	16	16	19	15	16	15	15	58.4	58.4	55.3	P17745;B9DHZ8;D7MFK2;D7MLK3	51.63	476	30.5		3	3	3	7	32	3	1				3	5	4	11	26	8	2
Q9STE8;D7LN45;Q0WME6;Q10NF2	AT3G46740	Protein TOC75-3, chloroplastic	TOC75-3;At3g46740	0.253004	4	16	16	16	10	5	6	7	7	10	5	6	7	7	10	5	6	7	7	26.8	26.8	26.8	Q9STE8;D7LN45;Q0WME6	89.188	818	23.9			1	10									1	5
D7KN61		Aminomethyltransferase, mitochondrial		0.250138	1	23	23	1	15	14	15	15	14	15	14	15	15	14	1	1	0	1	1	71.3	71.3	4.2	D7KN61	44.399	408	29.6						21	1	1								15	1
P38605;D7LA92;Q1G1A4	AT2G07050	Cycloartenol synthase	CAS1	0.246904	3	6	6	6	4	2	5	3	3	4	2	5	3	3	4	2	5	3	3	8.4	8.4	8.4	P38605;D7LA92	86.032	759	22.4			4										2
Q42545;D7MKG1	AT5G55280	Cell division protein FtsZ homolog 1, chloroplastic	FTSZ1	0.246712	2	6	6	6	5	3	3	4	3	5	3	3	4	3	5	3	3	4	3	22.4	22.4	22.4	Q42545;D7MKG1	45.564	433	25.1							5						1				2
Q9LIB2;D7LNX4;Q56YE5	AT3G29320	Phosphorylase		0.243918	3	36	36	35	28	24	23	19	22	28	24	23	19	22	27	24	23	19	21	56.7	56.7	55	Q9LIB2;D7LNX4	108.58	962	24.8			31										26
D7M9C3;Q39119;E4MW12	AT4G32940	Vacuolar-processing enzyme gamma-isozyme		0.243334	3	3	3	3	2	2	2	0	2	2	2	2	0	2	2	2	2	0	2	8.3	8.3	8.3	D7M9C3;Q39119;E4MW12	54.266	494	24.2						1	2									1	2
Q8L785;Q8L785-2;D7LRI9	AT3G48110	Glycine--tRNA ligase 2, chloroplastic/mitochondrial	GLYRS-2	0.240714	3	4	4	4	3	1	3	2	3	3	1	3	2	3	3	1	3	2	3	4.9	4.9	4.9	Q8L785;Q8L785-2;D7LRI9	119.77	1067	24.2		3										1
Q8VZW6;D7L774;Q9C9Y5	At3g08740	Putative elongation factor P (EF-P)	F17O14.21	0.239974	3	6	6	6	6	4	1	4	3	6	4	1	4	3	6	4	1	4	3	24.2	24.2	24.2	Q8VZW6;D7L774;Q9C9Y5	26.228	236	29.4								6										4
Q39061;Q39062;Q8W4N7;D7LU58	At3g52380	Chloroplast RNA-binding protein 33	CP33;At3g52590/F22O6.30	0.23927	4	6	6	6	4	3	5	3	4	4	3	5	3	4	4	3	5	3	4	22.2	22.2	22.2	Q39061;Q39062;Q8W4N7	35.744	329	29.9							4										3
Q8RXD9;D7LFV1	AT2G40840	4-alpha-glucanotransferase DPE2	DPE2	0.238678	2	19	19	19	7	4	6	12	9	7	4	6	12	9	7	4	6	12	9	27.9	27.9	27.9	Q8RXD9;D7LFV1	109.78	955	28.2		4	6									3	3
D7LR77;P25856;E4MX16;Q570E5;Q42213;B2LWT1;B2LWT9;B2LWT8;Q56Z86	AT3G26650	Glyceraldehyde-3-phosphate dehydrogenase A, chloroplastic	GAPA;At3g26650	0.238661	9	20	7	7	17	16	17	18	17	5	5	5	6	5	5	5	5	6	5	50	16.4	16.4	D7LR77;P25856;E4MX16;Q570E5	42.519	396	30.6		2	2	2		6	6	3	2			1	1	1	1	5	6	4	1
Q9STW6	AT4G24280	Heat shock 70 kDa protein 6, chloroplastic	HSP70-6	0.237535	1	32	32	3	22	23	16	21	22	22	23	16	21	22	3	2	1	1	2	52.1	52.1	10	Q9STW6	76.507	718	27.3				28										25	1
Q8S9L5;D7MV14	AT5G55220	Trigger factor-like protein TIG	TIG	0.235908	2	11	11	11	8	7	5	4	7	8	7	5	4	7	8	7	5	4	7	22.3	22.3	22.3	Q8S9L5;D7MV14	61.733	547	25					8										7	1
O82660;D7M1N0	AT5G23120	Photosystem II stability/assembly factor HCF136, chloroplastic	HCF136	0.233036	2	15	15	15	12	8	8	6	12	12	8	8	6	12	12	8	8	6	12	43.2	43.2	43.2	O82660;D7M1N0	44.103	403	31.1						3	12									7	8
O50061;Q0WW46;Q3EDH2;Q2V4Q4;D7KH11;Q10NM5	AT1G07320	50S ribosomal protein L4, chloroplastic	RPL4;At1g07320	0.225627	6	7	7	7	1	2	2	2	4	1	2	2	2	4	1	2	2	2	4	21.6	21.6	21.6	O50061;Q0WW46;Q3EDH2;Q2V4Q4;D7KH11	30.558	282	33.5								1										2
D7MU76;Q9S7M0;Q6ZF30;E4MVV9;C0Z239;Q41993;Q42016	At5g54270	Lhcb3 chlorophyll a/b binding protein	LHCB3*1;AT5G54270	0.224784	7	5	4	4	5	5	5	5	5	4	4	4	4	4	4	4	4	4	4	29.1	22.3	22.3	D7MU76;Q9S7M0;Q6ZF30;E4MVV9;C0Z239	28.692	265	32.5								9	1									7
Q9C7N4;D7KDW1;B9DI50	AT1G29670	GDSL esterase/lipase At1g29670	AT1G29670	0.22383	3	13	13	13	9	10	11	8	10	9	10	11	8	10	9	10	11	8	10	57.3	57.3	57.3	Q9C7N4;D7KDW1;B9DI50	39.871	363	31.9							10										11
D7MJY9;D7MJZ0		Ribulose bisphosphate carboxylase small chain		0.223783	2	13	3	1	7	11	9	9	8	2	3	2	1	2	0	1	0	0	0	55.8	8.3	8.3	D7MJY9;D7MJZ0	20.355	181	32.2				1					1	3				1			1	1	2
Q944I4;F4HS63;A8MQE0;D7KX64;Q944I4-2;C0Z2X8;Q5QLG3	AT1G80380	D-glycerate 3-kinase, chloroplastic	GLYK;AT1G80380	0.221725	7	10	10	10	8	6	6	6	5	8	6	6	6	5	8	6	6	6	5	29.2	29.2	29.2	Q944I4;F4HS63;A8MQE0;D7KX64;Q944I4-2;C0Z2X8	51.017	456	27.4						8										6	1
Q9LJL3;F4JA10;D7L983;Q8VY06;Q6Z6H5	AT3G19170	Presequence protease 1, chloroplastic/mitochondrial	PREP1	0.220365	5	36	36	25	28	20	20	17	18	28	20	20	17	18	21	15	14	12	12	44.4	44.4	32.6	Q9LJL3;F4JA10;D7L983	121.01	1080	23.1		30										23
E4MVK5;D7KI18;Q8L7C3;Q949Q5	At1g08380	Photosystem I subunit O	At1g08380;PSAO	0.217875	4	2	2	2	2	2	2	2	1	2	2	2	2	1	2	2	2	2	1	17.6	17.6	17.6	E4MVK5;D7KI18;Q8L7C3;Q949Q5	15.543	142	28.6										3
P25697;D7KHF4;C3URB7;Q6Z8F4;C3URB6;C3URC2;C3URC1;C3URC3	AT1G32060	Phosphoribulokinase, chloroplastic		0.21572	8	18	18	18	14	16	15	15	16	14	16	15	15	16	14	16	15	15	16	65.3	65.3	65.3	P25697;D7KHF4;C3URB7;Q6Z8F4;C3URB6	44.463	395	31.2						19										22
Q9S7Y7;D7KWD7;F4J6T7;Q9LZT7;Q56Z99	AT1G68560	Alpha-xylosidase	XYL1	0.215507	5	22	22	20	15	9	16	10	10	15	9	16	10	10	13	8	15	8	9	37.6	37.6	35	Q9S7Y7;D7KWD7	102.4	915	21.9		3	14							1			9
O81884;D7MGH1	AT4G33670	L-galactose dehydrogenase	T16L1.160	0.213548	2	5	5	5	3	1	3	2	3	3	1	3	2	3	3	1	3	2	3	27.6	27.6	27.6	O81884;D7MGH1	34.531	319	30.1							3										1
Q9LV03;D7MSY6	AT5G53460	Glutamate synthase 1 [NADH], chloroplastic	GLT1	0.213411	2	25	25	25	12	5	10	6	19	12	5	10	6	19	12	5	10	6	19	14.3	14.3	14.3	Q9LV03;D7MSY6	241.9	2208	24.8	13										5
Q8W493;Q8W493-2;D7KI86;Q8W493-3;C0Z2A8;B9DFU4	AT1G20020	Ferredoxin--NADP reductase, leaf isozyme 2, chloroplastic	LFNR2;AT1G20020	0.212946	6	18	16	16	12	12	15	13	11	10	11	14	12	9	10	11	14	12	9	48.2	45.3	45.3	Q8W493;Q8W493-2;D7KI86;Q8W493-3;C0Z2A8;B9DFU4	41.168	369	30.6							11										12
Q94BS6;Q9LIR4;F4J5B4;D7L507	At3g23940	Putative dihydroxyacid dehydratase	At3g23940	0.21273	4	19	19	17	9	9	6	14	13	9	9	6	14	13	9	9	6	12	13	38.5	38.5	33.4	Q94BS6;Q9LIR4;F4J5B4;D7L507	64.841	608	26.7				12	2									9
P56766;A4QJT3;D7KRG2;D7KRB4;A4QKT1;Q6YSJ9	ATCG00350	Photosystem I P700 chlorophyll a apoprotein A1	psaA	0.212673	6	17	17	17	12	12	13	14	14	12	12	13	14	14	12	12	13	14	14	20.7	20.7	20.7	P56766;A4QJT3;D7KRG2;D7KRB4;A4QKT1	83.23	750	29.1			8	7	13	5						3	6	10	12	5
Q9SA52;E4MWA3;D7KJP2	AT1G09340	Chloroplast stem-loop binding protein of 41 kDa b, chloroplastic	CSP41B	0.212472	3	15	15	15	11	9	7	10	10	11	9	7	10	10	11	9	7	10	10	44.2	44.2	44.2	Q9SA52;E4MWA3;D7KJP2	42.619	378	29.4				1		6	13									8	9
O48529;D7LI31	AT2G42220	Rhodanese-like domain-containing protein 9, chloroplastic	STR9	0.211939	2	7	7	7	6	3	4	3	4	6	3	4	3	4	6	3	4	3	4	44	44	44	O48529;D7LI31	25.51	234	29									7										4
P46283;D7LV89;Q7XRT0	AT3G55800	Sedoheptulose-1,7-bisphosphatase, chloroplastic		0.210915	3	16	16	16	14	12	14	9	11	14	12	14	9	11	14	12	14	9	11	47.3	47.3	47.3	P46283;D7LV89	42.414	393	30.8							20										14
Q9LZY8;Q84WI5;Q8RWV0;Q8LE99;F4JBY2;B9DGH8;D7LRU1;Q944P9;G3LNW4;B2LWU5;B2LWU6;B2LWU8;D7M5S6;Q7XWP9	AT3G60750		T4C21_160;AT3G60750	0.210419	14	37	37	26	32	26	31	29	34	32	26	31	29	34	23	18	20	22	23	71.8	71.8	56.9	Q9LZY8;Q84WI5;Q8RWV0;Q8LE99;F4JBY2;B9DGH8;D7LRU1;Q944P9	81.474	754	27.2		3	4	58	8	4						3	10	36	8	4	1
Q9C9C9;B2LU29;D7KRZ1;D7KW74	AT1G74090	Cytosolic sulfotransferase 18	SOT18	0.208508	4	9	7	5	5	1	3	4	4	4	1	1	3	3	3	0	1	2	1	31.4	25.7	20.9	Q9C9C9;B2LU29;D7KRZ1	40.464	350	33.7						4									1	1
Q9XQC7;Q94K56;D7LX36	At5g17710	GrpE protein homolog	grpE;EMB1241	0.206428	3	5	5	5	3	2	3	3	3	3	2	3	3	3	3	2	3	3	3	16	16	16	Q9XQC7;Q94K56;D7LX36	35.72	326	29.7							3										2
Q9XF88;Q9XF88-2	AT3G08940	Chlorophyll a-b binding protein CP29.2, chloroplastic	LHCB4.2	0.20631	2	16	16	3	9	12	8	10	10	9	12	8	10	10	3	3	2	2	3	59.2	59.2	8.4	Q9XF88;Q9XF88-2	31.193	287	30.9		1	1	2	3	2	3	15	4	1		3	4	3	4	2	2	17	4
Q9XI10;D7KK38	At1g21680	DPP6 N-terminal domain-like protein	F8K7.10	0.204673	2	11	11	10	10	4	5	2	8	10	4	5	2	8	9	3	4	2	7	19.4	19.4	18.3	Q9XI10	78.441	706	24.1				9	1									4
P56759;A4QJR9;A4QKR7;D7KRC8	ATCG00130	ATP synthase subunit b, chloroplastic	atpF	0.204637	4	9	9	9	8	7	7	8	8	8	7	7	8	8	8	7	7	8	8	55.4	55.4	55.4	P56759;A4QJR9;A4QKR7	21.057	184	33.4									16	1									9
Q9FJ62	AT5G55480	Probable glycerophosphoryl diester phosphodiesterase 1	GPDL1	0.203885	1	7	7	5	5	3	5	5	3	5	3	5	5	3	4	3	4	4	2	11.5	11.5	8	Q9FJ62	84.164	766	22.5		5										3
Q07473;Q0WW97;E4MVN2;Q6Z411	AT5G01530	Chlorophyll a-b binding protein CP29.1, chloroplastic	LHCB4.1;At5g01530	0.201834	4	12	5	4	7	10	9	8	7	4	5	4	4	2	3	4	3	3	2	47.2	26.6	20.3	Q07473;Q0WW97;E4MVN2	31.139	290	27.6		1	2	2		2	2	7	7			1	2	2	1	3	2	6	4
Q9LZS3;D7LWS4	AT5G03650	1,4-alpha-glucan-branching enzyme 2-2, chloroplastic/amyloplastic	SBE2.2	0.201715	2	12	12	8	10	5	3	4	4	10	5	3	4	4	7	3	3	2	3	18.4	18.4	13.7	Q9LZS3;D7LWS4	92.59	805	19.1			10										6
O48917;D7M9B2;B9DI06	AT4G33030	UDP-sulfoquinovose synthase, chloroplastic	SQD1;AT4G33030	0.198354	3	14	14	9	11	6	5	6	3	11	6	5	6	3	7	4	3	5	3	43.6	43.6	31.7	O48917;D7M9B2;B9DI06	53.113	477	24.7		2			16	5									7	5
P25853;P25853-2;D7MAW7	AT4G15210	Beta-amylase 5	BAM5	0.196898	3	25	25	25	16	13	17	2	19	16	13	17	2	19	16	13	17	2	19	67.1	67.1	67.1	P25853;P25853-2;D7MAW7	56.062	498	29.6					17										14
Q9SJU4;F4IGL5;D7LL27;C0Z2F2;F4IGL7;Q56ZF2	AT2G21330	Probable fructose-bisphosphate aldolase 1, chloroplastic;Fructose-bisphosphate aldolase	FBA1;AT2G21330	0.19635	6	20	9	6	16	13	16	17	18	7	5	6	7	9	4	4	4	5	6	57.6	35.6	29.1	Q9SJU4;F4IGL5;D7LL27;C0Z2F2;F4IGL7	42.93	399	30.3						13	5									6	5
P82281	AT4G09010	Thylakoid lumenal 29 kDa protein, chloroplastic	TL29	0.195539	1	11	11	5	10	8	4	9	9	10	8	4	9	9	4	3	2	5	3	41.8	41.8	20.1	P82281	37.934	349	31.5								13									1	8
A4QJT2;A4QKT0;D7KRB5;P56767;D7KRG1	ATCG00340	Photosystem I P700 chlorophyll a apoprotein A2	psaB	0.191373	5	15	15	15	12	12	10	9	12	12	12	10	9	12	12	12	10	9	12	27.7	27.7	27.7	A4QJT2;A4QKT0;D7KRB5;P56767;D7KRG1	82.398	734	29.2			3	5	14	17							6	6	15	16	2
P25864;D7LNI8	AT3G44890	50S ribosomal protein L9, chloroplastic	RPL9	0.191051	2	5	5	5	3	4	2	3	4	3	4	2	3	4	3	4	2	3	4	31	31	31	P25864;D7LNI8	22.134	197	31.3									4	1									4
Q9SAU2;D7MV16;C0Z3J9	At5g61410	EMB2728_RPE__D-ribulose-5-phosphate-3-epimerase	RPE;AT5G61410	0.19099	3	5	5	5	4	4	2	2	3	4	4	2	2	3	4	4	2	2	3	28.1	28.1	28.1	Q9SAU2;D7MV16;C0Z3J9	30.008	281	31								5										4
Q94K73;D7LW05;Q0IMX0	AT3G58140	Phenylalanine--tRNA ligase, chloroplastic/mitochondrial		0.19094	3	10	10	10	4	2	3	6	3	4	2	3	6	3	4	2	3	6	3	28.4	28.4	28.4	Q94K73;D7LW05	49.251	429	33						5										2
B9DH43;Q9FJP3;D7MT95	AT5G65220	50S ribosomal protein L29, chloroplastic	AT5G65220;RPL29	0.190401	3	3	3	3	3	2	1	3	3	3	2	1	3	3	3	2	1	3	3	16.8	16.8	16.8	B9DH43;Q9FJP3;D7MT95	19.377	173	29.8									3										2
Q9SUI4;D7MVJ5	AT4G12800	Photosystem I reaction center subunit XI, chloroplastic	PSAL	0.189438	2	6	6	6	5	5	4	5	5	5	5	4	5	5	5	5	4	5	5	25.6	25.6	25.6	Q9SUI4;D7MVJ5	23.051	219	29.1									8	5								1	7
Q04836;Q94EH5;Q04836-2;Q39209;Q04836-3;Q0WMG6;D7MGN0	AT4G24770	31 kDa ribonucleoprotein, chloroplastic	RBP31;rnp-D;At4g24770	0.189291	7	7	7	7	5	4	4	5	5	5	4	4	5	5	5	4	4	5	5	27.1	27.1	27.1	Q04836;Q94EH5;Q04836-2;Q39209;Q04836-3;Q0WMG6	35.787	329	31.7							7										4
Q9FH02;D7MTG5;B9DHL9;C0Z226;B9DHN3	AT5G42270	ATP-dependent zinc metalloprotease FTSH 5, chloroplastic	FTSH5;AT5G42270	0.188289	5	21	21	6	16	12	15	12	13	16	12	15	12	13	5	3	2	3	4	37.8	37.8	13.6	Q9FH02;D7MTG5;B9DHL9;C0Z226	75.231	704	27				19										13
Q058N8;Q8LGI2;D7MJM3	AT5G39410	Probable mitochondrial saccharopine dehydrogenase-like oxidoreductase At5g39410		0.184163	3	7	7	7	6	1	2	5	2	6	1	2	5	2	6	1	2	5	2	21.1	21.1	21.1	Q058N8;Q8LGI2;D7MJM3	49.68	454	24.4					6										1
Q9XGZ0	AT5G25880	Malic enzyme	T1N24.25	0.183844	1	12	1	1	7	9	6	7	8	1	1	1	1	1	1	1	1	1	1	21.8	1.9	1.9	Q9XGZ0	64.609	588	26				2										2
A4QJW9;P56798;A4QKW9;D7KQZ9;D7KFQ9;D7KRR9;D7LP32	ATCG00800	30S ribosomal protein S3, chloroplastic	rps3	0.182646	7	8	8	8	5	3	4	4	5	5	3	4	4	5	5	3	4	4	5	41.3	41.3	41.3	A4QJW9;P56798;A4QKW9;D7KQZ9;D7KFQ9	25.188	218	28.8								6									1	3
Q9M672;Q9SLA8;D7L9C1;Q9FEF2	AT2G05990	ENR1_MOD1__NAD(P)-binding Rossmann-fold superfamily protein	ENR1;MOD1;At2g05990/T6P5.19	0.1821	4	16	16	1	12	7	7	6	7	12	7	7	6	7	1	0	0	0	0	59.5	59.5	4.9	Q9M672;Q9SLA8;D7L9C1;Q9FEF2	41.27	390	27.6						1	12										8
Q9S7H1;D7M3D2;Q84PB4	AT4G02770	Photosystem I reaction center subunit II-1, chloroplastic	psaD1	0.180961	3	13	13	1	9	8	7	11	9	9	8	7	11	9	1	1	1	1	1	61.1	61.1	6.7	Q9S7H1;D7M3D2	22.598	208	33.7								10	14								1	12	14
O50008;Q93ZK3;Q6KCR2;Q8H162	AT5G17920	5-methyltetrahydropteroyltriglutamate--homocysteine methyltransferase	CIMS;atms1;At5g17920	0.180296	4	56	56	3	39	44	39	41	39	39	44	39	41	39	2	3	2	3	3	74.1	74.1	4.7	O50008;Q93ZK3;Q6KCR2;Q8H162	84.356	765	28.1		13	69	11		11	2				1	13	73	16	2	6	2
Q9LK73;Q9LK73-2;Q9LK73-3;B9DI61;D7L5Q9	AT3G16520	UDP-glycosyltransferase 88A1	UGT88A1;AT3G16520	0.179456	5	6	6	6	6	1	2	2	3	6	1	2	2	3	6	1	2	2	3	15.2	15.2	15.2	Q9LK73;Q9LK73-2;Q9LK73-3;B9DI61	51.204	462	29.2						6										1
D7KUZ2		Ribulose bisphosphate carboxylase small chain		0.178744	1	12	8	3	7	8	9	9	6	5	5	7	6	4	0	1	3	2	0	66.7	46.1	29.4	D7KUZ2	20.19	180	34.6				3				2	6	15				4	2	1	1	3	3
D7MPN0;Q8H1E2;Q9LVL7;Q8LCQ9;Q8VXZ3;F4KEX3;Q6YYW3;Q0WM10;C0Z2A4	At5g58330	Malate dehydrogenase	At5g58330	0.178554	9	17	17	3	11	6	9	6	8	11	6	9	6	8	2	3	3	3	2	46.5	46.5	11.7	D7MPN0;Q8H1E2;Q9LVL7;Q8LCQ9;Q8VXZ3;F4KEX3	48.294	443	28.1						12										6
Q9M0E2	AT4G29410	60S ribosomal protein L28-2	RPL28C	0.176209	1	7	7	4	4	3	3	5	2	4	3	3	5	2	1	1	1	2	1	39.2	39.2	22.4	Q9M0E2	15.91	143	30.7				1				1	3								1	1	3
Q8H0W0;Q8LFG2;D7KR67;Q9SSM1	At1g73060	Low PSII accumulation 3 protein	LPA3;F3N23.26	0.175708	4	8	8	8	5	1	4	3	3	5	1	4	3	3	5	1	4	3	3	32.1	32.1	32.1	Q8H0W0;Q8LFG2;D7KR67;Q9SSM1	40.029	358	25.8							5										1
Q9LR75;D7KCF3;D7M2R3;F4JI66;Q93Z96;Q88B49	AT1G03475	Coproporphyrinogen-III oxidase, chloroplastic	CPX	0.175606	6	11	11	11	8	7	6	8	7	8	7	6	8	7	8	7	6	8	7	34.5	34.5	34.5	Q9LR75;D7KCF3;D7M2R3	43.796	386	31.3						7	3									7	3
Q9LY66;D7LTR6;F4J296;Q60E59	AT3G63490	50S ribosomal protein L1, chloroplastic;Ribosomal protein	RPL1	0.175222	4	8	8	8	2	4	4	5	6	2	4	4	5	6	2	4	4	5	6	30.3	30.3	30.3	Q9LY66;D7LTR6;F4J296	37.632	346	32.2							3										5
D7KSJ3;Q681W6;Q9XJ27;Q67Y29;Q681V1;Q9C9P5;Q9C9P6	AT1G74970	30S ribosomal protein S9, chloroplastic	At1g74980;RPS9;F9E10.18	0.174748	7	5	5	5	4	4	2	3	2	4	4	2	3	2	4	4	2	3	2	33.7	33.7	33.7	D7KSJ3;Q681W6;Q9XJ27;Q67Y29;Q681V1;Q9C9P5	22.605	208	27.8									4										4
D7M843;Q42533;F4KE21;D7M7D6;Q9LLC1;Q42048	AT5G16390	Biotin carboxyl carrier protein of acetyl-CoA carboxylase 1, chloroplastic	BCCP1;CAC1	0.172372	6	3	3	3	1	2	2	3	2	1	2	2	3	2	1	2	2	3	2	9.9	9.9	9.9	D7M843;Q42533;F4KE21	29.775	282	30							1										2
Q96291	AT3G11630	2-Cys peroxiredoxin BAS1, chloroplastic	BAS1	0.170713	1	13	13	1	12	9	8	10	10	12	9	8	10	10	1	0	0	0	0	53	53	2.6	Q96291	29.092	266	31.9						1		14	9							1	1	11	8
Q9ZUC1;D7KNI6;Q8LEB8;Q7EYM8	AT1G23740	Quinone oxidoreductase-like protein At1g23740, chloroplastic		0.17069	4	13	13	13	6	1	4	4	6	6	1	4	4	6	6	1	4	4	6	50	50	50	Q9ZUC1;D7KNI6;Q8LEB8	40.986	386	31.6						2	6									1	1
B9DGD1;Q43127;D7MHT9;Q56ZK3;C0Z2E9;Q0J9E0;E4MXF6	AT5G35630	Glutamine synthetase;Glutamine synthetase, chloroplastic/mitochondrial	AT5G35630;GLN2;At5g35630	0.168714	7	30	30	27	25	23	23	20	20	25	23	23	20	20	22	21	22	20	18	69.5	69.5	66	B9DGD1;Q43127;D7MHT9;Q56ZK3	47.41	430	27.5		1	5			33	2	1				1	6	1	1	32	3	1	1
A4QJW7;A4QKW7;D7KR01;P56792;D7KC72;D7KRR7	ATCG00780	50S ribosomal protein L14, chloroplastic	rpl14	0.16832	6	5	5	5	2	4	4	3	3	2	4	4	3	3	2	4	4	3	3	51.6	51.6	51.6	A4QJW7;A4QKW7;D7KR01;P56792;D7KC72;D7KRR7	13.582	122	35.8										2
Q8L7S1;F4HRB4;D7KPT5	At1g45201	Triacylglycerol lipase-like 1 protein	TLL1	0.167326	3	14	14	14	9	8	5	7	8	9	8	5	7	8	9	8	5	7	8	35.3	35.3	35.3	Q8L7S1;F4HRB4;D7KPT5	54.776	479	28.4		1				11			3							10	1
D7LCE1;Q9ZV07;D7MWB1	AT2G39010	Probable aquaporin PIP2-6	PIP2-6	0.167047	3	2	2	2	2	2	2	2	2	2	2	2	2	2	2	2	2	2	2	7.3	7.3	7.3	D7LCE1;Q9ZV07;D7MWB1	31.098	289	25.9						2		3								1		3
F4JX83;D7MSY9;P81760;P81760-2;Q8LNF2	AT5G53490	Thylakoid lumenal 17.4 kDa protein, chloroplastic		0.165389	5	8	8	8	6	2	5	5	5	6	2	5	5	5	6	2	5	5	5	38.4	38.4	38.4	F4JX83;D7MSY9;P81760;P81760-2	27.225	250	34.6						1			5										2
D7KVK2;Q0WR83;Q8LCR7;Q9SY97;Q43381;Q2V2R9;E4MVY1	At1g61520	PSI type III chlorophyll a/b-binding protein	At1g61520;T25B24.12;Lhca3*1;LHCA3	0.164727	7	7	7	7	5	6	5	5	7	5	6	5	5	7	5	6	5	5	7	43.2	43.2	43.2	D7KVK2;Q0WR83;Q8LCR7;Q9SY97;Q43381;Q2V2R9;E4MVY1	29.237	273	34.3								10	2								2	10	4
Q9LD57;D7L0K4	AT3G12780	Phosphoglycerate kinase 1, chloroplastic	PGK1	0.164447	2	29	29	11	23	24	24	25	21	23	24	24	25	21	10	8	8	7	7	77.1	77.1	38.7	Q9LD57;D7L0K4	50.111	481	30.7				1	2	35	4	4	1	1					1	30	11	2	1
Q9SVI5;Q8W4S4;D7MGB1;Q0WLI9;Q56WQ9;Q10P12;Q42216;Q5QLD9	AT4G39080	Vacuolar proton ATPase a3	F19H22.180;VHA-A3;At4g39080	0.163899	8	24	24	15	18	13	16	19	21	18	13	16	19	21	11	7	10	12	13	36.9	36.9	25	Q9SVI5;Q8W4S4;D7MGB1;Q0WLI9	95.159	843	28.4			23	1									14	1
Q94A41;D7KXK5;Q0JJV2;Q9FUA8	AT1G69830	Alpha-amylase 3, chloroplastic	AMY3	0.163368	4	8	8	8	5	3	4	3	4	5	3	4	3	4	5	3	4	3	4	13.4	13.4	13.4	Q94A41	99.841	887	23.5			5										3
P56772;A4QJV6;A4QKV6	ATCG00670	ATP-dependent Clp protease proteolytic subunit 1	clpP1	0.15886	3	3	3	3	3	2	2	3	3	3	2	2	3	3	3	2	2	3	3	28.6	28.6	28.6	P56772;A4QJV6;A4QKV6	22.123	196	34.9								2	4									1	2
Q42601;D7KEN0;B9DI51;G3LK95;Q87WP4;Q42018	At1g29900	Carbamoyl phosphate synthetase B	CARB;AT1G29900	0.158686	6	36	36	36	30	17	20	15	20	30	17	20	15	20	30	17	20	15	20	41	41	41	Q42601;D7KEN0;B9DI51	129.96	1187	24.5		35										19
D7M7K7;Q93VC7;C0Z2U7;B3SL74;B3SL77;B3SL50;B3SL51;B3SL61	At5g30510	Putative uncharacterized protein	At5g29771;AT5G30510	0.15733	8	12	12	12	9	7	10	7	8	9	7	10	7	8	9	7	10	7	8	36.8	36.8	36.8	D7M7K7;Q93VC7;C0Z2U7;B3SL74;B3SL77;B3SL50;B3SL51;B3SL61	45.035	416	30.4						10										8
B9DGM0;P49205;Q9LZ17;Q9SJ36;Q9SQZ1;D7LZ55;D7L915	AT2G04390	40S ribosomal protein S17-1;40S ribosomal protein S17-4;40S ribosomal protein S17-2;40S ribosomal protein S17-3	AT5G04800;RPS17A;RPS17D;RPS17B;RPS17C	0.156066	7	6	6	2	1	5	4	3	6	1	5	4	3	6	0	1	1	2	2	31.2	31.2	8.5	B9DGM0;P49205;Q9LZ17;Q9SJ36;Q9SQZ1;D7LZ55;D7L915	16.018	141	36.5									3										6
Q8GWP3	AT2G26975	Copper transporter 6	COPT6	0.15512	1	2	2	2	2	1	2	2	1	2	1	2	2	1	2	1	2	2	1	22.8	22.8	22.8	Q8GWP3	15.805	145	31.3		1		1					1							1	1
F4I116;O04485;Q56WB9;D7KJS2;D7KFW1;Q9LPN1;D7LAU2	At1g09620	Leucyl-tRNA synthetase	F21M12.1	0.153457	7	31	31	31	20	15	17	14	17	20	15	17	14	17	20	15	17	14	17	39.5	39.5	39.5	F4I116;O04485	123.45	1091	24.4		23										15
P93818;Q8VZ23;D7KDE3;Q56Z58;Q593B7;Q593E6	At1g04420	F19P19.12 protein	F19P19.12	0.150593	6	9	9	9	5	1	4	4	3	5	1	4	4	3	5	1	4	4	3	24.3	24.3	24.3	P93818;Q8VZ23	50.908	453	25.4						5										1
F4IX26;P34791;F4IX28;D7LSS4;D7LSN6;F0VZH6;Q6Z6H8;Q69TG8;F9FYX9;D7L458;D7L0T3;D7MDH2;O49605;D7MXX4;D7L544;Q6ZH98;P35627;F0WN20;D7L545	AT3G62030	Peptidyl-prolyl cis-trans isomerase CYP20-3, chloroplastic;Peptidyl-prolyl cis-trans isomerase	ROC4;CYP20-3	0.147825	19	12	12	11	11	8	9	6	8	11	8	9	6	8	10	8	9	6	8	43.1	43.1	43.1	F4IX26;P34791;F4IX28;D7LSS4	34.318	313	34.8								6	17									5	11
Q9LK36	AT3G23810	Adenosylhomocysteinase 2	SAHH2	0.147355	1	31	11	9	27	21	23	24	19	9	6	7	7	4	7	5	6	6	3	77.1	33.6	30.3	Q9LK36	53.159	485	24					13							1			9
P10896;P10896-2;F4IVZ7;Q941B7;Q8H172;D7LDR2;Q0WLM1;E4MVT5;P10871;P10871-2	AT2G39730	Ribulose bisphosphate carboxylase/oxygenase activase, chloroplastic	RCA;At2g39730	0.147218	10	30	30	30	24	24	25	23	24	24	24	25	23	24	24	24	25	23	24	67.5	67.5	67.5	P10896;P10896-2;F4IVZ7;Q941B7;Q8H172;D7LDR2;Q0WLM1;E4MVT5	51.981	474	29.9		3	4	7	15	57	7	15	8	2		2	7	9	26	47	16	17	9
Q93ZN9;D7MGH0;E4MVK4;Q10MQ2	AT4G33680	LL-diaminopimelate aminotransferase, chloroplastic	DAP	0.145886	4	12	12	12	10	8	10	9	10	10	8	10	9	10	10	8	10	9	10	37.1	37.1	37.1	Q93ZN9;D7MGH0;E4MVK4	50.396	461	30.2						12										8	1
F4IFM6;F4IFM7;Q9SKR2;D7LKK9;F4IFM9;Q9SKR0	AT2G20990		SYTA	0.144678	6	6	6	6	3	2	2	3	3	3	2	2	3	3	3	2	2	3	3	13.1	13.1	13.1	F4IFM6;F4IFM7;Q9SKR2;D7LKK9	66.259	579	32					3										2
D7MI36;Q8L3U4;Q8GY27;Q9LHT3;Q9LTH1;F4K4H2;I0J3C7;Q7X7H3;Q6EP66;D7MP13		Putative uncharacterized protein	PGLP1;At5g36790/f5h8_20;At5g36700	0.143431	10	12	12	11	7	9	7	8	10	7	9	7	8	10	6	8	6	7	9	42	42	38.7	D7MI36;Q8L3U4;Q8GY27;Q9LHT3;Q9LTH1;F4K4H2;I0J3C7	39.826	362	33.1							7										9
P42734;D7MGD9;P42734-2;Q56Z31;Q9S7R0;Q9SDU9;Q9SDV0	AT4G39330	Probable cinnamyl alcohol dehydrogenase 9	CAD9	0.143027	7	12	12	12	7	7	8	10	6	7	7	8	10	6	7	7	8	10	6	46.9	46.9	46.9	P42734;D7MGD9;P42734-2	38.933	360	29.2						8	2									8	5
P25855;Q0WR60;D7LHV7	AT2G35370	Glycine cleavage system H protein 1, mitochondrial	GDCSH;At2g35370	0.141631	3	4	4	1	4	2	1	3	3	4	2	1	3	3	1	0	0	1	1	32.7	32.7	9.7	P25855;Q0WR60;D7LHV7	17.947	165	32.1									5	3									1
P09468;A4QJT9;A4QKT7;Q42102	ATCG00470	ATP synthase epsilon chain, chloroplastic	atpE	0.14045	4	9	4	4	8	5	8	7	8	4	2	4	3	3	4	2	4	3	3	91.7	49.2	49.2	P09468;A4QJT9;A4QKT7;Q42102	14.499	132	30.8									6	2									2
Q9SSA5;B9DHS6;D7L9P5;B3H5B8	AT3G01480	Peptidyl-prolyl cis-trans isomerase CYP38, chloroplastic	CYP38;AT3G01480	0.139684	4	7	7	7	6	2	2	4	3	6	2	2	4	3	6	2	2	4	3	27.5	27.5	27.5	Q9SSA5;B9DHS6;D7L9P5;B3H5B8	47.981	437	31.1						6										2
D7M3Q5;Q8LCM9;Q9LYE7	At5g11420	Putative uncharacterized protein	F15N18_10	0.137649	3	5	5	1	5	4	4	2	4	5	4	4	2	4	1	1	1	0	1	15.6	15.6	2.5	D7M3Q5;Q8LCM9;Q9LYE7	39.606	366	31						5										4
Q0WUN0;Q940M2;D7M8N8;Q65WV6	AT4G39660	Alanine--glyoxylate aminotransferase 2 homolog 1, mitochondrial	At4g39660;AGT2	0.137475	4	7	7	7	4	0	5	3	2	4	0	5	3	2	4	0	5	3	2	20.8	20.8	20.8	Q0WUN0;Q940M2;D7M8N8	51.952	476	26.5					1	4
D7LGE8;P93014;D7LDB5;C0Z229;Q56ZQ4	AT2G33800	30S ribosomal protein S5, chloroplastic	rps5	0.136794	5	5	5	5	1	2	5	2	2	1	2	5	2	2	1	2	5	2	2	19.1	19.1	19.1	D7LGE8;P93014;D7LDB5	32.795	304	30.3							2										2
Q944G9;F4JUJ5;D7MFQ6	AT4G38970	Probable fructose-bisphosphate aldolase 2, chloroplastic;Fructose-bisphosphate aldolase	FBA2	0.136175	3	26	26	14	20	20	20	19	21	20	20	20	19	21	10	10	9	9	10	71.9	71.9	48.7	Q944G9;F4JUJ5;D7MFQ6	42.987	398	29.7		1				41	15									34	16
Q9S7E7;F4JFN3;Q0WRS4;D7L714	At3g07770	Putative heat-shock protein	F17A17.11;Hsp89.1;At3g07770	0.135458	4	18	13	12	10	11	10	13	12	6	7	5	9	8	6	7	5	8	8	30.4	23.4	21.4	Q9S7E7;F4JFN3;Q0WRS4;D7L714	90.955	803	29.4			6										8	1
Q9C8P0;Q9LNK4;Q8LGH6;D7KK66;Q2QWU7	At1g34430	Pyruvate dehydrogenase E2 component	F7P12.2	0.134754	5	9	7	7	7	4	5	3	2	5	3	3	2	1	5	3	3	2	1	24.7	19.4	19.4	Q9C8P0;Q9LNK4;Q8LGH6;D7KK66	48.306	465	23.1					5										3
Q9LKR8;F4K8I9;D7M6V2	At5g28500	Putative uncharacterized protein At5g28500	T26D3.4	0.134695	3	3	3	3	3	3	3	3	2	3	3	3	3	2	3	3	3	3	2	10.1	10.1	10.1	Q9LKR8;F4K8I9	48.236	434	28.5						3										3
Q949U7;D7LUC9	AT3G52960	Peroxiredoxin-2E, chloroplastic	PRXIIE	0.133197	2	10	10	10	7	8	8	9	10	7	8	8	9	10	7	8	8	9	10	49.6	49.6	49.6	Q949U7;D7LUC9	24.684	234	35.9									8										8
Q943K1		Putative photosystem II subunit PsbS		0.133141	1	2	1	1	2	2	2	2	2	1	1	1	1	1	1	1	1	1	1	9.7	6.7	6.7	Q943K1	27.903	268	31.2								4	4									2	2
Q9LYA9;D7LTD9;Q8GTK8	AT3G63140	Chloroplast stem-loop binding protein of 41 kDa a, chloroplastic	CSP41A	0.132363	3	9	9	9	4	3	4	4	5	4	3	4	4	5	4	3	4	4	5	24.4	24.4	24.4	Q9LYA9;D7LTD9	43.929	406	31.8						2	4									3	3
D7LSA1;Q9M320;Q9SYW8;E4MXQ0;Q6ZL95;B4YYB1	At3g61470	Lhca2 protein	F2A19.70;Lhca2	0.131935	6	6	6	6	5	4	4	5	5	5	4	4	5	5	5	4	4	5	5	37.4	37.4	37.4	D7LSA1;Q9M320;Q9SYW8;E4MXQ0	27.755	257	30.8								9	9									7	4
Q9SFH9;D7KXI7	AT1G69740	Delta-aminolevulinic acid dehydratase, chloroplastic	HEMB	0.131905	2	10	10	10	10	5	6	5	6	10	5	6	5	6	10	5	6	5	6	33.5	33.5	33.5	Q9SFH9;D7KXI7	46.69	430	29			1			10							1			5
B9DHF3;Q8LEC3;Q9SXS7;F4K5T1;C0Z3K2;Q9SMY4;E4MXT9	At5g28020	Cysteine synthase	AT5G28020;AtcysD2;CYSD2;oas6	0.131756	7	6	5	4	4	3	3	4	4	3	2	2	3	3	3	2	2	2	2	23.5	20.1	17.6	B9DHF3;Q8LEC3;Q9SXS7;F4K5T1;C0Z3K2;Q9SMY4	34.332	323	29.9							3										2
P52410;P52410-2;F4KHF4;Q69YA2	AT5G46290	3-oxoacyl-[acyl-carrier-protein] synthase I, chloroplastic	KAS1;KAS I	0.130514	4	11	11	2	7	4	6	9	7	7	4	6	9	7	1	0	2	2	1	36.2	36.2	10.8	P52410;P52410-2;F4KHF4	50.413	473	27.4					6	6									4	3
O04310;Q56W96;D7L5Q2;REV__D7L4I0;REV__Q6XJG8;REV__Q9SIV2	At3g16460	Jacalin-like lectin domain-containing protein	T02O04.4;At3g16460	0.129292	6	16	16	16	7	3	3	6	13	7	3	3	6	13	7	3	3	6	13	30.9	30.9	30.9	O04310;Q56W96	72.473	705	31.2			7										3
P29511;Q944I2;B9DFF8;Q0WLQ5;D7LA21;F0WG12;F9G376	AT4G14960	Tubulin alpha-6 chain	TUBA6;TUA6	0.128383	7	23	23	1	19	20	20	20	18	19	20	20	20	18	1	1	1	1	0	67.6	67.6	3.1	P29511;Q944I2;B9DFF8	49.537	450	27.3		2	2	6	24	6	1					4	6	7	29	5	5	3
Q39141;D7LH05	At2g34420	Light-harvesting complex II chlorophyll a/b binding protein 1	Lhb1B2	0.127515	2	9	9	0	7	8	8	7	9	7	8	8	7	9	0	0	0	0	0	37	37	0	Q39141;D7LH05	28.054	265	31.3		1	1	5	5	4	6	17	5	2	1	3	2	4	6	5	5	18	7
A4QKU4;P56771;A4QJZ7;D7KRA2;D7KRH7	ATCG00540	Apocytochrome f	petA	0.126778	5	16	16	16	13	14	13	12	16	13	14	13	12	16	13	14	13	12	16	58.4	58.4	58.4	A4QKU4;P56771;A4QJZ7;D7KRA2;D7KRH7	35.374	320	31.6							13	19									19	14
Q9C5R8;Q8LEA5;D7LZ60	AT5G06290	2-Cys peroxiredoxin BAS1-like, chloroplastic		0.12395	3	13	4	3	12	8	6	9	9	4	2	1	2	2	3	2	1	2	2	52	23.4	20.5	Q9C5R8;Q8LEA5;D7LZ60	29.78	273	32.3								4										2	1
A4QJS9;A4QKS7;D7KRF8;P56778;D7KUZ9;Q8HT11;D7MGZ1	ATCG00280	Photosystem II CP43 chlorophyll apoprotein	psbC	0.117613	7	16	16	16	14	15	15	15	16	14	15	15	15	16	14	15	15	15	16	36.2	36.2	36.2	A4QJS9;A4QKS7;D7KRF8;P56778;D7KUZ9;Q8HT11	51.853	473	30.2		1	3	8	9	25	33	4	4			2	4	6	10	24	29	4	2
B9DHR0;O80860;D7LCW7;B9DHT7;E4MWI2	AT2G30950	ATP-dependent zinc metalloprotease FTSH 2, chloroplastic	AT2G30950;FTSH2	0.116247	5	28	28	10	17	13	16	11	17	17	13	16	11	17	6	5	5	4	8	49.6	49.6	18	B9DHR0;O80860;D7LCW7;B9DHT7;E4MWI2	74.123	695	25.4				23										16	1
F4INS6;B9DHD2;Q1WIQ6;D7LHI8;E4MX61;Q6Z9G0;Q570B9	AT2G24270	NADP-dependent glyceraldehyde-3-phosphate dehydrogenase	ALDH11A3;AT2G24270	0.114175	7	23	23	23	19	12	15	18	17	19	12	15	18	17	19	12	15	18	17	67.4	67.4	67.4	F4INS6;B9DHD2;Q1WIQ6;D7LHI8;E4MX61	53.849	503	29.6					19										12
Q9FKW6;F4JZ46;B9DI26;D7MN04;Q56ZZ9;Q6ZFJ4	AT5G66190	Ferredoxin--NADP reductase, leaf isozyme 1, chloroplastic	LFNR1;FNR1;AT5G66190	0.112147	6	18	18	15	14	11	13	15	17	14	11	13	15	17	11	9	11	13	14	49.4	49.4	43.1	Q9FKW6;F4JZ46;B9DI26;D7MN04	40.326	360	31.9							21	1									14
Q9C8L4;F4HRK0;D7KKJ7;E4MXK9	AT1G53580	Hydroxyacylglutathione hydrolase 3, mitochondrial	GLY3	0.111211	4	8	8	8	3	2	3	6	3	3	2	3	6	3	3	2	3	6	3	51.4	51.4	51.4	Q9C8L4;F4HRK0;D7KKJ7	32.332	294	35.5								3									1	2
Q56YA5;D7L023;E4MW75	AT2G13360	Serine--glyoxylate aminotransferase	AGT1	0.110963	3	14	14	9	12	10	11	10	11	12	10	11	10	11	8	6	6	7	8	51.9	51.9	34.4	Q56YA5;D7L023;E4MW75	44.207	401	28.8						15										12	2
P55229;D7LYN0;Q6AVT2;D7KBT6;P55230	AT5G19220	Glucose-1-phosphate adenylyltransferase large subunit 1, chloroplastic	ADG2	0.110522	5	10	10	9	8	4	4	5	5	8	4	4	5	5	7	4	4	5	5	19.9	19.9	18	P55229;D7LYN0	57.673	522	29.7					8										4
D7LZB6;P20363;B9DHQ0;Q10PW2;Q56WH1;Q56YZ2;Q570E3	AT1G27680	Tubulin alpha-3/alpha-5 chain	TUBA3;AT5G19780	0.10963	7	22	8	2	18	17	17	16	17	6	6	6	4	5	1	2	1	1	1	58.7	23.6	8.9	D7LZB6;P20363;B9DHQ0;Q10PW2	49.654	450	27.3	1	1	2	1	8	1	2	1			1	2	2	3	8	1	1
Q9LVW7;O24447;D7LPK0;A8MRD8;D7MY65	At3g27740	CARA_VEN6__carbamoyl phosphate synthetase A	CARA;carA	0.109051	5	9	9	7	5	3	5	4	5	5	3	5	4	5	4	2	4	2	4	28.8	28.8	22.1	Q9LVW7;O24447;D7LPK0	47.058	430	30.2						5										3
Q9C9I7;D7KYW2;Q0WKY6	At1g71500	Putative uncharacterized protein	F26A9.12	0.108991	3	8	8	8	7	5	2	4	5	7	5	2	4	5	7	5	2	4	5	41.1	41.1	41.1	Q9C9I7;D7KYW2	31.727	287	31.6								7										5
Q0WW83;Q8L493;D7MNW6	AT5G57850	Branched-chain-amino-acid aminotransferase-like protein 3, chloroplastic	At5g57850	0.108119	3	8	8	8	5	4	4	4	4	5	4	4	4	4	5	4	4	4	4	30.8	30.8	30.8	Q0WW83;Q8L493;D7MNW6	41.064	373	28.7							5										4
D7MUB8;P92959;F4K1S8	AT5G54600	50S ribosomal protein L24, chloroplastic	RPL24	0.106695	3	4	4	4	2	2	2	1	3	2	2	2	1	3	2	2	2	1	3	24.7	24.7	24.7	D7MUB8;P92959;F4K1S8	21.978	198	34.4									2										2
Q2HIV2;Q9LS03	AT3G25760	Allene oxide cyclase 1, chloroplastic	AOC1	0.106004	2	8	5	3	7	4	1	4	4	4	2	0	3	2	2	1	0	2	2	35.8	26.4	17.3	Q2HIV2;Q9LS03	27.801	254	34.7								2	2									2
Q9SE60;D7LWJ5;B9DHL6;Q9SE60-2;F4JAK1	AT3G59970	Methylenetetrahydrofolate reductase 1;Methylenetetrahydrofolate reductase	MTHFR1;AT3G59970	0.105035	5	24	24	17	16	17	16	12	17	16	17	16	12	17	11	11	11	7	11	58.8	58.8	46.3	Q9SE60;D7LWJ5;B9DHL6;Q9SE60-2;F4JAK1	66.288	592	27.1				21										21	1
Q8L7B5;F4IVR2;D7LGE5;F9GCA0	AT2G33210	Chaperonin CPN60-like 1, mitochondrial	HSP60-2	0.104596	4	29	13	2	20	16	21	15	22	7	6	5	3	9	1	0	0	1	1	55.4	31.8	6.8	Q8L7B5;F4IVR2	61.978	585	26.4				7	2									6	2
D7LND9		Chlorophyll a/b-binding protein		0.10276	1	7	1	1	7	6	7	7	7	1	1	1	1	1	1	1	1	1	1	45.2	5.6	5.6	D7LND9	27.845	252	35.1								1	1									1	1
Q9LIK0	AT3G22960	Plastidial pyruvate kinase 1, chloroplastic	PKP1	0.101914	1	12	12	1	10	4	8	9	9	10	4	8	9	9	1	1	1	1	1	25.5	25.5	2	Q9LIK0	65.13	596	28.3				11	4									4	3
C0Z2J2;Q93Z70;D7L6F1;Q10GQ5;Q7G2H3	AT2G19940	N-acetyl-gamma-glutamyl-phosphate reductase;Probable N-acetyl-gamma-glutamyl-phosphate reductase, chloroplastic	AT2G19940	0.101836	5	12	12	12	10	8	7	7	7	10	8	7	7	7	10	8	7	7	7	38.9	38.9	38.9	C0Z2J2;Q93Z70;D7L6F1	44.135	401	28.6						11										8
P94072;D7M032	AT5G20630	Germin-like protein subfamily 3 member 3	GER3	0.101193	2	2	2	2	1	2	2	1	2	1	2	2	1	2	1	2	2	1	2	16.1	16.1	16.1	P94072;D7M032	21.836	211	36.4								2										2
Q9CA67;D7KS23	AT1G74470	Geranylgeranyl diphosphate reductase, chloroplastic	CHLP	0.0999402	2	8	8	8	7	4	4	3	4	7	4	4	3	4	7	4	4	3	4	23.6	23.6	23.6	Q9CA67;D7KS23	51.837	467	26.1		1		1	2	7		1	2	1			1	1	3	4	1	2	1
Q9SQI8;Q9LUA6;Q94AM2;D7LQV9;Q6ZKB1	At3g25860	2-oxoacid dehydrogenases acyltransferase family protein	LTA2;At3g25860	0.0986806	5	12	12	10	9	6	9	5	7	9	6	9	5	7	7	5	7	4	6	32.7	32.7	27.5	Q9SQI8;Q9LUA6;Q94AM2;D7LQV9	50.08	480	25.7					11										7
Q9SU13;D7MVP9	AT4G12730	Fasciclin-like arabinogalactan protein 2	FLA2	0.098294	2	5	5	5	2	2	3	2	3	2	2	3	2	3	2	2	3	2	3	17.4	17.4	17.4	Q9SU13;D7MVP9	43.448	403	25.6				2										2	1
Q6NLE1;Q9LVM3;D7MPM2;Q10LX5	At5g58250	Uncharacterized protein		0.0979078	4	6	6	6	5	4	4	3	2	5	4	4	3	2	5	4	4	3	2	45.5	45.5	45.5	Q6NLE1;Q9LVM3	24.134	211	26.9									5										4
Q0WPU8;Q9SHP0;D7L9G6	At2g17630	Phosphoserine aminotransferase	At2g17630	0.095214	3	15	5	5	9	5	9	9	8	2	0	2	2	3	2	0	2	2	3	37.9	15.2	15.2	Q0WPU8;Q9SHP0;D7L9G6	46.646	422	34.3						2
Q9SZ11	AT4G26690	Probable glycerophosphoryl diester phosphodiesterase 2	GPDL2	0.0948389	1	13	12	10	7	5	9	8	8	6	4	8	7	7	5	3	7	5	5	20.4	19.1	16.9	Q9SZ11	82.561	759	27.9		6										4
D7MI01;Q9LVY1	AT5G36160	Tyrosine aminotransferase	TAT	0.0937744	2	4	4	4	3	0	3	4	3	3	0	3	4	3	3	0	3	4	3	11	11	11	D7MI01;Q9LVY1	46.589	420	33.2						3
Q9FLG1;D7MRV5;Q7X6F6;Q9LXD3	AT5G64570	Beta-D-xylosidase 4	BXL4	0.0933877	4	9	9	8	5	3	6	4	7	5	3	6	4	7	5	3	5	3	6	16.8	16.8	15.7	Q9FLG1;D7MRV5	84.307	784	29.5				6										3
Q8W593;D7KV14;Q8W593-2	AT1G67280	Probable lactoylglutathione lyase, chloroplast		0.0931867	3	10	8	8	6	8	7	9	9	5	6	5	7	7	5	6	5	7	7	34	25.7	25.7	Q8W593;D7KV14;Q8W593-2	39.167	350	32.3							6										6
P61837;D7LS97;E4MXF5;Q42035;Q42039	AT3G61430	Aquaporin PIP1-1	PIP1-1	0.0923928	5	5	1	0	2	2	5	4	5	1	1	1	1	1	0	0	0	0	0	14.7	3.5	0	P61837;D7LS97;E4MXF5;Q42035;Q42039	30.688	286	32.4						1	1	1										1
O82291;D7LHW8	AT2G35490	Probable plastid-lipid-associated protein 3, chloroplastic	PAP3	0.0911257	2	6	6	6	5	5	3	3	5	5	5	3	3	5	5	5	3	3	5	19.7	19.7	19.7	O82291	40.505	376	30.7						5										7
A4QJS8;A4QKS6;D7KRB9;P56761;D7KRF7;Q8HT12;D7KUZ8	ATCG00270	Photosystem II D2 protein	psbD	0.0903988	7	10	10	10	10	8	9	8	8	10	8	9	8	8	10	8	9	8	8	29.2	29.2	29.2	A4QJS8;A4QKS6;D7KRB9;P56761;D7KRF7;Q8HT12;D7KUZ8	39.577	353	30.9		2	3	5	5	5	4	20				1	2	5	6	8	8	16
Q9CAI3;D7KR27;D7L8S0	AT1G72680	Probable cinnamyl alcohol dehydrogenase 1	CAD1	0.089801	3	7	7	7	1	1	1	4	1	1	1	1	4	1	1	1	1	4	1	28.7	28.7	28.7	Q9CAI3	38.671	355	40.7						1	1									1
Q0WLE7;P17094;Q8H154;A8MQQ1;D7KMW4;E4MY70;D7MSR6;P22738;Q0IPU6;Q53JG0;D7KVJ1;B9DHK8;F9G3T8;D7L9I1	AT1G43170	60S ribosomal protein L3-1	At1g43170;ARP1;RP1	0.0886179	14	21	21	21	12	11	13	16	13	12	11	13	16	13	12	11	13	16	13	35.3	35.3	35.3	Q0WLE7;P17094;Q8H154;A8MQQ1;D7KMW4;E4MY70	63.354	555	32.9			1	4	4	10	2						3	7	6	11
Q8L941;Q9ZUU4;D7LJQ5	AT2G37220	Ribonucleoprotein At2g37220, chloroplastic		0.0884081	3	7	7	6	6	4	4	5	4	6	4	4	5	4	5	3	4	4	3	42.9	42.9	39.8	Q8L941;Q9ZUU4	30.746	289	30.4								7										4
Q9M277;F4IX01	At3g61870	Putative uncharacterized protein F21F14.40	F21F14.40	0.0868644	2	3	3	2	1	1	2	2	3	1	1	2	2	3	0	0	1	1	2	15.1	15.1	4	Q9M277;F4IX01	29.585	272	36.2								1	1									2	2
Q9SA18;D7KK95;O63067;O65027;Q69LG7	AT1G31230	Bifunctional aspartokinase/homoserine dehydrogenase 1, chloroplastic;Aspartokinase;Homoserine dehydrogenase	AKHSDH1	0.0853769	5	16	16	13	10	4	7	5	5	10	4	7	5	5	8	3	7	5	4	22.9	22.9	17.8	Q9SA18;D7KK95	99.403	911	24.6			10										4
Q9LD43;D7LKS5;Q56Z17	AT2G38040	Acetyl-coenzyme A carboxylase carboxyl transferase subunit alpha, chloroplastic	CAC3	0.0844423	3	20	20	20	11	9	9	8	8	11	9	9	8	8	11	9	9	8	8	37.8	37.8	37.8	Q9LD43;D7LKS5	85.305	769	24.2			13										10
P52032;D7LK42;E4MW87;D7MAU7;Q9SZ54	AT2G25080	Phospholipid hydroperoxide glutathione peroxidase 1, chloroplastic	GPX1	0.0828362	5	5	5	5	3	3	3	3	3	3	3	3	3	3	3	3	3	3	3	28.8	28.8	28.8	P52032;D7LK42;E4MW87	26.015	236	32.5									3										3
P93832;Q8LEF4	AT1G80560	3-isopropylmalate dehydrogenase 2, chloroplastic;3-isopropylmalate dehydrogenase	IMDH2	0.0825346	2	14	9	5	10	9	11	8	6	7	5	6	5	3	3	3	4	4	2	51.6	36	21.7	P93832;Q8LEF4	43.37	405	26.3						7										5
Q9FZ47;D7KEJ8;F4I613	At1g16880	ACT domain-containing protein	F6I1.12	0.081555	3	7	7	7	3	4	3	4	3	3	4	3	4	3	3	4	3	4	3	31.7	31.7	31.7	Q9FZ47;D7KEJ8;F4I613	31.294	290	31							3										4
E4MVY9;D7L8M3;Q9S7J7;Q9SYW9;Q9XF86;D7LPJ4;Q9XF87;Q9SHR7;D7LPJ2;C0Z391	At2g05070	Lhcb2 protei	At2g05070/F1O13.20;Lhcb2.1;Lhcb2.3;Lhcb2:4;LHCB2.1	0.0811361	10	8	4	4	7	6	6	6	7	3	2	2	2	3	3	2	2	2	3	50	36.5	36.5	E4MVY9;D7L8M3;Q9S7J7;Q9SYW9;Q9XF86;D7LPJ4;Q9XF87;Q9SHR7;D7LPJ2	28.696	266	27.5						1	1	6	1						1	1	1	4	1
O22886;Q94C92	AT2G40490	Uroporphyrinogen decarboxylase 2, chloroplastic;Uroporphyrinogen decarboxylase	At2g40490	0.080876	2	8	8	3	4	3	2	6	3	4	3	2	6	3	2	2	1	2	0	32.2	32.2	13.2	O22886;Q94C92	43.579	394	30.8						4										3
Q9MAM6;D7KQB5;O24457;Q7XTJ3	AT1G01090	RNA-binding (RRM/RBD/RNP motifs) family protein	PDH-E1 ALPHA	0.0799696	4	12	12	10	10	7	6	6	3	10	7	6	6	3	8	7	6	6	3	21.6	21.6	17.8	Q9MAM6;D7KQB5;O24457	75.278	679	23.5						8		2								7
D7L7V9;Q9SF53;Q0WT25;Q9M3D2;D7LV15;Q6K667;Q7XMJ1	AT3G09500	60S ribosomal protein L35-1;60S ribosomal protein L35-3	RPL35A;At3g55170;RPL35C	0.0798934	7	6	6	4	3	3	3	5	5	3	3	3	5	5	2	2	2	3	4	9.5	9.5	5.3	D7L7V9;Q9SF53;Q0WT25;Q9M3D2	50.504	433	36.4									3										3
D7LKI2;P47999;Q0WW95	AT2G43750	Cysteine synthase, chloroplastic/chromoplastic;Cysteine synthase	OASB;At2g43750	0.0782294	3	18	18	15	15	15	16	13	18	15	15	16	13	18	12	12	13	10	15	58.7	58.7	49.7	D7LKI2;P47999;Q0WW95	41.627	392	32.7						1	15	1								1	15
Q43316;Q8LBT0;D7M1A2;Q56ZT3;Q42284	AT5G08280	Porphobilinogen deaminase, chloroplastic	HEMC	0.0739489	5	19	19	19	12	14	13	10	13	12	14	13	10	13	12	14	13	10	13	57.6	57.6	57.6	Q43316;Q8LBT0;D7M1A2	41.043	382	28.1							14										14	1
F4K0E8;F4K0E8-2;B3H725;D7MTV7;E4MWY2	AT5G60600	4-hydroxy-3-methylbut-2-en-1-yl diphosphate synthase, chloroplastic	ISPG;HDS	0.0736518	5	22	22	22	17	9	14	4	17	17	9	14	4	17	17	9	14	4	17	36.8	36.8	36.8	F4K0E8;F4K0E8-2;B3H725;D7MTV7;E4MWY2	82.256	741	24.7				19										9
F4IYF8;D7KZK9;Q9M8R8;Q0WN73	At3g02760	Histidyl-tRNA synthetase		0.0736221	4	10	10	10	5	3	4	6	6	5	3	4	6	6	5	3	4	6	6	14.4	14.4	14.4	F4IYF8	97.536	883	27.2			5										3
Q9SSK5	AT1G70890	MLP-like protein 43	MLP43	0.0728777	1	13	13	7	10	8	10	8	11	10	8	10	8	11	5	5	4	5	5	77.2	77.2	47.5	Q9SSK5	17.889	158	32.4							1		13										8
Q9FI56;D7MQU9;Q56ZN9	AT5G50920	Chaperone protein ClpC1, chloroplastic	CLPC1	0.0722756	3	46	46	17	37	36	33	38	36	37	36	33	38	36	15	11	10	13	12	56.8	56.8	20.6	Q9FI56;D7MQU9	103.45	929	27.6	1	7	48	17					1			3	40	18
Q9ASS6;F4K2G0;D7M570	AT5G13120	Peptidyl-prolyl cis-trans isomerase CYP20-2, chloroplastic;Peptidyl-prolyl cis-trans isomerase	CYP20-2	0.0704663	3	10	9	9	8	6	7	6	5	7	6	7	6	5	7	6	7	6	5	49.4	46.7	46.7	Q9ASS6;F4K2G0;D7M570	28.306	259	30.3									8									1	6
D7MU32;Q94B60	AT5G45390	ATP-dependent Clp protease proteolytic subunit 4, chloroplastic	CLPP4	0.0692591	2	6	6	2	4	4	4	4	5	4	4	4	4	5	2	2	1	2	2	34.9	34.9	15.8	D7MU32;Q94B60	31.498	292	32.4								6										4
Q8VZF3-2;Q8VZF3;D7LGM5	AT2G47390	Probable glutamyl endopeptidase, chloroplastic	GEP	0.0686266	3	24	24	24	16	14	14	16	15	16	14	14	16	15	16	14	14	16	15	38.8	38.8	38.8	Q8VZF3-2;Q8VZF3;D7LGM5	106.26	961	26.7			18										16
C0SVC9;D7LR61;Q41963	AT3G26520	Aquaporin TIP1-2	At3g26520;TIP1-2	0.0685056	3	2	2	2	1	1	2	1	1	1	1	2	1	1	1	1	2	1	1	17	17	17	C0SVC9;D7LR61;Q41963	25.848	253	32.6				1	1	1	2	4	4					1	1	1	2	2	4
Q93XY5;Q9SK78;D7L5A2;D7MD85	AT2G20230	Tetraspanin-18	F11A3.22;At2g20230/F11A3.22	0.0680515	4	5	5	4	3	2	0	3	3	3	2	0	3	3	2	2	0	3	3	28.1	28.1	24.1	Q93XY5;Q9SK78;D7L5A2	29.721	270	29.9									3										2
Q94BS2;Q8L972;Q9ZVU6;D7KM98	At1g55480	GAN	ZKT;T5A14.12	0.0674539	4	7	7	7	4	3	2	2	3	4	3	2	2	3	4	3	2	2	3	29	29	29	Q94BS2;Q8L972;Q9ZVU6;D7KM98	37.41	335	23.7							5										3
Q8LB97;Q9SA14;Q8GXH6	AT1G31180	3-isopropylmalate dehydrogenase;3-isopropylmalate dehydrogenase 1, chloroplastic	IMDH1;At1g31180/F28K20_14	0.0660807	3	12	3	3	8	9	10	8	5	2	2	3	2	1	2	2	3	2	1	37.4	13.9	13.9	Q8LB97;Q9SA14;Q8GXH6	43.776	404	28.5						2										2
D7M043;O65282;Q41950;Q69QD5	AT5G20720	20 kDa chaperonin, chloroplastic	CPN21	0.0649779	4	15	15	15	10	11	8	10	14	10	11	8	10	14	10	11	8	10	14	57.3	57.3	57.3	D7M043;O65282	26.802	253	33.5								12										14
Q56Z59;D7KZA3;D7LX83;Q9M0R2	AT1G72160	Patellin-3	PATL3	0.0644329	4	10	10	10	8	3	6	3	3	8	3	6	3	3	8	3	6	3	3	25.3	25.3	25.3	Q56Z59;D7KZA3	56.104	490	21.6				8										3
Q9FJD4;D7MSY7;Q8GZ46;Q8H773;Q9ZWR5	At5g53480	Armadillo/beta-catenin-like repeat-containing protein	At5g53480/MNC6_1	0.0639575	5	22	22	19	10	17	15	15	12	10	17	15	15	12	9	15	12	13	9	36.3	36.3	32.6	Q9FJD4;D7MSY7;Q8GZ46	96.258	870	25.8			14										21
Q8L636;Q9MAH9;Q9ASV9;D7KKF3	At1g53210	Calcium-binding EF-hand domain-containing protein		0.0638833	4	6	6	6	4	3	5	4	4	4	3	5	4	4	4	3	5	4	4	13.5	13.5	13.5	Q8L636;Q9MAH9;Q9ASV9;D7KKF3	63.416	585	31.7						4	1									3	2
F4JLP5;Q9M5K4;D7MA71;A8MS68;Q9M5K5;B9DG34;Q94CN9	At4g16155	Dihydrolipoyl dehydrogenase	lpd2	0.0635938	7	10	10	5	8	7	6	7	4	8	7	6	7	4	3	3	5	4	2	23.7	23.7	10.3	F4JLP5;Q9M5K4;D7MA71	67.089	630	25.6					8										7
F4IXW2;F4IXW1;Q9LXK4;Q0WM86	AT3G43300	Brefeldin A-inhibited guanine nucleotide-exchange protein 5	ATMIN7;F7K15_150	0.062771	4	18	18	4	7	1	7	5	9	7	1	7	5	9	1	0	2	1	3	12.7	12.7	3.5	F4IXW2;F4IXW1;Q9LXK4	195.05	1758	24.8	6	1									1
P31414;D7KDI3;Q0WWI1;Q6T553;A8MQH1;Q67WN5;Q75U53;Q75M03;B2LWN7	AT1G15690	Pyrophosphate-energized vacuolar membrane proton pump 1	AVP1;At1g15690	0.0625517	9	18	18	8	13	13	14	15	14	13	13	14	15	14	7	7	7	7	6	25.7	25.7	13	P31414;D7KDI3;Q0WWI1;Q6T553;A8MQH1;Q67WN5;Q75U53	80.819	770	30		2	1	16	7	1								14	10	1
D7KFE7;Q9LZG0	AT5G03300	Adenosine kinase 2	ADK2	0.0622985	2	21	7	6	19	14	15	16	15	7	4	4	6	5	6	3	4	5	4	69.6	32.5	26.7	D7KFE7;Q9LZG0	37.846	345	29.9						10										4	2
Q8W4A0;Q9S7B6;F4J2B4;D7LAL8	At3g02200	Proteasome component (PCI) domain protein	F14P3.15;F1C9.1	0.0622488	4	9	9	9	5	1	4	3	4	5	1	4	3	4	5	1	4	3	4	30	30	30	Q8W4A0;Q9S7B6;F4J2B4	46.784	417	30.5						6										1
Q9M885;D7KZI9	AT3G02560	40S ribosomal protein S7-2	RPS7B	0.062164	2	7	7	5	4	5	5	5	5	4	5	5	5	5	3	3	3	3	3	45.5	45.5	36.1	Q9M885;D7KZI9	22.196	191	35.1								4										5
Q9SX53;Q94AE5;D7KFZ1;Q0WN43;Q5Z417	At1g50380	Oligopeptidase B	F14I3.4;At1g50380	0.0618972	5	7	7	7	3	2	1	6	3	3	2	1	6	3	3	2	1	6	3	11.5	11.5	11.5	Q9SX53;Q94AE5;D7KFZ1;Q0WN43	80.938	710	25.7			3										2
Q9SJI7;Q9SJI7-2	AT2G42690	Phospholipase A1-IIdelta		0.0604078	2	7	7	4	7	4	3	2	4	7	4	3	2	4	4	2	2	1	2	21.1	21.1	10.9	Q9SJI7;Q9SJI7-2	46.056	412	26						7										4
Q01908;Q9SUI9;D7M1S5;B9DI66;Q84NW1	AT4G04640	ATP synthase gamma chain 1, chloroplastic;ATP synthase gamma chain	ATPC1;atpC1	0.0604078	5	17	17	17	11	10	13	13	16	11	10	13	13	16	11	10	13	13	16	47.2	47.2	47.2	Q01908;Q9SUI9;D7M1S5	40.911	373	31.5							15								1	1	12	1
D7L6S2;Q9LUT2;Q42169;Q42242;Q41961	AT3G17390	S-adenosylmethionine synthase 4	METK4	0.0601665	5	21	21	11	18	16	17	14	15	18	16	17	14	15	9	8	9	6	8	74.3	74.3	48.3	D7L6S2;Q9LUT2	42.795	393	28.1		2	2	2	2	37	1					1	2	2	2	24	6	3	1
Q9SCL7;D7LVU4	AT3G57560	Acetylglutamate kinase, chloroplastic	NAGK	0.0600442	2	9	9	9	7	3	7	6	4	7	3	7	6	4	7	3	7	6	4	35.7	35.7	35.7	Q9SCL7;D7LVU4	36.595	347	29.9							8										3
F4J2Z7;Q9LS70;F4J2Z8;Q0WSL8;Q84W02	AT3G29250	Short-chain dehydrogenase reductase 4	At3g29250	0.0597515	5	6	6	5	4	0	5	4	2	4	0	5	4	2	3	0	4	3	1	34.9	34.9	29.2	F4J2Z7;Q9LS70;F4J2Z8;Q0WSL8;Q84W02	31.802	298	34.4								5
D7KIE8;Q9MAP3;Q9AYT6;Q9LE94	AT1G32990	50S ribosomal protein L11, chloroplastic	RPL11	0.058654	4	6	6	6	4	3	2	4	3	4	3	2	4	3	4	3	2	4	3	34.2	34.2	34.2	D7KIE8;Q9MAP3;Q9AYT6	23.134	222	30.2									4										3
P46643;D7LCW9;Q56YR4;Q6EUS6;D7LMI2	AT2G30970	Aspartate aminotransferase, mitochondrial	ASP1	0.0584098	5	23	23	20	22	12	12	13	17	22	12	12	13	17	19	10	10	11	15	69.1	69.1	65.6	P46643;D7LCW9	47.757	430	31.2			2			24							3			12
Q9SF85;Q9SF85-2;Q56ZW2	AT3G09820	Adenosine kinase 1	ADK1	0.0573737	3	24	24	4	22	17	15	15	14	22	17	15	15	14	4	2	2	2	2	74.7	74.7	15.7	Q9SF85;Q9SF85-2	37.836	344	27.3						33	10									21	10
D7MMF6;P23321;Q943W1;D7MB27	AT5G66570	Oxygen-evolving enhancer protein 1-1, chloroplastic	PSBO1	0.0565853	4	21	21	7	16	16	16	16	17	16	16	16	16	17	5	3	3	4	3	62	62	22.9	D7MMF6;P23321	35.098	332	33.5							14	18	1								19	11	1
Q8GYL5;Q9SIW5;D7L1U8	AT4G34555	40S ribosomal protein S25-3;40S ribosomal protein S25-1	RPS25D;RPS25A	0.0560036	3	5	1	0	4	2	4	3	3	1	1	1	1	1	0	0	0	0	0	47.2	12	0	Q8GYL5;Q9SIW5	12.018	108	34.5										2
D7LBP0;Q42589;Q9SMM1	AT2G38540	Non-specific lipid-transfer protein 1	LTP1	0.054132	3	3	3	3	3	3	3	3	3	3	3	3	3	3	3	3	3	3	3	26.3	26.3	26.3	D7LBP0;Q42589	11.784	118	33.7										6
D7L3A3;Q8H118;Q93YV7;D7MH30	AT3G23300	Probable methyltransferase PMT1;Probable methyltransferase PMT3		0.0532349	4	5	5	2	3	2	2	3	3	3	2	2	3	3	2	1	1	2	2	10.4	10.4	5.4	D7L3A3;Q8H118;Q93YV7	69.731	614	24.8				3										2
D7MMV1;E4MWQ6;Q53XH7;Q9LV11;Q9SU58;Q9T0E0;D7M098	AT5G62670	ATPase 11, plasma membrane-type;ATPase 4, plasma membrane-type	AHA11;AHA4	0.0529285	7	11	1	0	7	6	9	8	7	1	1	1	1	1	0	0	0	0	0	10	2	0	D7MMV1;E4MWQ6;Q53XH7;Q9LV11;Q9SU58	105.2	956	21.5		2	1									1	1
Q9LRS0;F4JFV6;Q42040	AT3G14415	Peroxisomal (S)-2-hydroxy-acid oxidase GLO2	GLO2	0.0515268	3	21	21	5	18	20	15	19	17	18	20	15	19	17	4	4	4	5	3	72.2	72.2	14.4	Q9LRS0;F4JFV6	40.306	367	30.3						27	1									29	2
F4IC59;Q9FWX0;Q56WS4;D7KNA4;Q8L9B8;Q8L456;Q8L485;Q8L4B7;Q8LGN9;Q8LGP5;Q8LGP6;Q8L3R9;Q8L4P0;Q8L4P1;Q84ZL6;D6N3G8;F9FRC5;Q884H4	At1g12230	Expressed protein	T28K15.4;At1g12230	0.050152	18	10	10	10	4	3	6	5	4	4	3	6	5	4	4	3	6	5	4	25.8	25.8	25.8	F4IC59;Q9FWX0;Q56WS4;D7KNA4;Q8L9B8;Q8L456;Q8L485;Q8L4B7;Q8LGN9;Q8LGP5;Q8LGP6;Q8L3R9;Q8L4P0;Q8L4P1	46.527	427	30						4										3
P16127;D7MCR6;D7MSP7;Q2UZ90;Q5XF33;G3LPJ4;P31205	AT4G18480	Magnesium-chelatase subunit chlI, chloroplastic	CHLI;chli-2;CHLI2	0.0499988	7	8	8	8	3	3	4	3	3	3	3	4	3	3	3	3	4	3	3	26.9	26.9	26.9	P16127;D7MCR6;D7MSP7;Q2UZ90;Q5XF33	46.269	424	27.2						3										3	1
F4HYI6;Q944H0;D7KD32;D7L7Y4;Q9FR44;Q9C6B9-2;D7KRJ8;Q9C6B9;F0W5R3;Q8L7A8;B4YYD0	AT1G48600	Phosphoethanolamine N-methyltransferase 2;Phosphoethanolamine N-methyltransferase 1	PMEAMT;NMT2;NMT1	0.0499492	11	14	14	14	5	6	9	7	5	5	6	9	7	5	5	6	9	7	5	33.4	33.4	33.4	F4HYI6;Q944H0;D7KD32;D7L7Y4;Q9FR44	56.045	491	27.9					5										6
O80934;C0Z300	AT2G37660	Uncharacterized protein At2g37660, chloroplastic	AT2G37660	0.047023	2	14	14	12	10	6	6	8	10	10	6	6	8	10	8	5	5	8	8	57.2	57.2	54.8	O80934;C0Z300	34.879	325	32.6								12									5	5
Q6ZY51;B3H4K8;D7M4R8;Q0WQR4;G3LRF8;G3LRF9;G3LRG5;G3LRG7;G3LRG9	AT5G26570	Phosphoglucan, water dikinase, chloroplastic	GWD3;ATGWD3	0.0465909	9	17	17	17	14	4	8	4	10	14	4	8	4	10	14	4	8	4	10	21.1	21.1	21.1	Q6ZY51;B3H4K8;D7M4R8	131.32	1196	24.4		14	2									4
Q9ZVL6;D7KPZ1	AT1G54780	UPF0603 protein At1g54780, chloroplastic		0.0456689	2	9	9	9	6	5	4	5	7	6	5	4	5	7	6	5	4	5	7	40.4	40.4	40.4	Q9ZVL6;D7KPZ1	31.138	285	32.5								8										5
Q8L9K5;Q9S726;E4MWE7;D7L2Y7	At3g04790	Putative ribose 5-phosphate isomerase	F7O18.28	0.0456642	4	10	10	10	5	4	2	5	6	5	4	2	5	6	5	4	2	5	6	57.2	57.2	57.2	Q8L9K5;Q9S726;E4MWE7;D7L2Y7	29.319	276	32.2								7										4	1
Q9C5M0;D7LZB5;Q42117;Q0WLZ0;Q53PA7;Q60EY9	AT5G19760	Mitochondrial dicarboxylate/tricarboxylate transporter DTC	dtc	0.045362	6	11	11	11	8	8	5	8	9	8	8	5	8	9	8	8	5	8	9	49.7	49.7	49.7	Q9C5M0;D7LZB5	31.912	298	32.5							10	5									8	1
Q9ZPY7;D7LEK4	AT2G46520	Exportin-2	CAS	0.0450391	2	14	14	14	5	2	4	10	8	5	2	4	10	8	5	2	4	10	8	18.8	18.8	18.8	Q9ZPY7;D7LEK4	108.66	972	31.5			5									1	2
Q9M8D3;D7KS05;Q570G7	AT1G74260	Probable phosphoribosylformylglycinamidine synthase, chloroplastic/mitochondrial		0.0448082	3	12	12	12	11	4	8	3	3	11	4	8	3	3	11	4	8	3	3	13.1	13.1	13.1	Q9M8D3;D7KS05	153.95	1407	17.2		11										4	1
Q05728;D7LV00;D7MU27	AT3G55010	Phosphoribosylformylglycinamidine cyclo-ligase, chloroplastic	PUR5	0.0444069	3	6	6	6	3	2	5	2	2	3	2	5	2	2	3	2	5	2	2	25.4	25.4	25.4	Q05728;D7LV00	41.504	389	27.7							3										2
O80477;D7LFD3;F4IMK2;D7LG06;O80474;F4IMK2-2	AT2G23610	Methylesterase 3	MES3	0.0443331	6	3	3	3	2	2	1	3	2	2	2	1	3	2	2	2	1	3	2	14.1	14.1	14.1	O80477	29.823	263	31.6								2										2
Q8LCA1;D7LF91;C0Z228	AT2G46820	Thylakoid membrane phosphoprotein 14 kDa, chloroplastic	TMP14	0.0442774	3	4	4	4	0	2	2	3	4	0	2	2	3	4	0	2	2	3	4	29.3	29.3	29.3	Q8LCA1;D7LF91	18.482	174	40.6
F4ICX0;Q9C827;D7KJG4	AT1G52360	Coatomer subunit beta-2		0.0424263	3	22	22	6	13	9	16	13	13	13	9	16	13	13	3	0	4	1	3	28.2	28.2	10.9	F4ICX0;Q9C827;D7KJG4	109.77	970	28.6		2	11									3	9
D7LAY5;P49077;Q683J9;Q94A47;Q9LD61	AT3G20330	Aspartate carbamoyltransferase, chloroplastic	PYRB;At3g20330	0.0413918	5	14	14	14	9	9	7	7	12	9	9	7	7	12	9	9	7	7	12	35.5	35.5	35.5	D7LAY5;P49077;Q683J9;Q94A47	44.036	397	30.9							9										9
Q94B35;D7MF24;E4MW15	AT4G34350	4-hydroxy-3-methylbut-2-enyl diphosphate reductase, chloroplastic	ISPH	0.0413878	3	6	6	6	5	0	2	1	2	5	0	2	1	2	5	0	2	1	2	17.2	17.2	17.2	Q94B35;D7MF24;E4MW15	52.78	466	21.5					4	5
D7KXH4;Q9FE65;A4UV11;D7KPN9;Q42351;Q6Z537;Q6ZD96;F0W7S6;A8MR50	AT1G69620	60S ribosomal protein L34-2;60S ribosomal protein L34-1	RPL34B;RPL34A	0.0409804	9	3	3	2	3	3	2	2	2	3	3	2	2	2	2	2	1	1	1	22.5	22.5	15.8	D7KXH4;Q9FE65;A4UV11;D7KPN9;Q42351	13.723	120	36.9									3	1									3
Q5XF32;Q9FMT1;B9DHH9;F4K5H6	AT5G14200	3-isopropylmalate dehydrogenase;3-isopropylmalate dehydrogenase 3, chloroplastic	IMDH3;IMD1	0.0408714	4	18	18	4	14	11	14	12	12	14	11	14	12	12	4	3	3	3	2	58.2	58.2	18.6	Q5XF32;Q9FMT1;B9DHH9;F4K5H6	44.161	409	29.7						18										12
Q8RU07;Q8L5U2;D7LBL0;F4IMR0	At2g30200	Putative malonyl-CoA		0.039902	4	15	15	15	8	6	6	6	8	8	6	6	6	8	8	6	6	6	8	46.6	46.6	46.6	Q8RU07;Q8L5U2;D7LBL0;F4IMR0	41.522	393	31.9							10										6
D7L993		Putative uncharacterized protein		0.0392471	1	41	2	2	30	27	33	34	31	2	2	2	2	2	2	2	2	2	2	54.9	3.8	3.8	D7L993	108.47	993	28			3										3
Q9M401;B3H658;D7LSM8;Q8H7T7;Q6AT43	AT3G49680	Branched-chain-amino-acid aminotransferase 3, chloroplastic;Branched-chain-amino-acid aminotransferase	BCAT3	0.0391604	5	7	7	3	4	6	2	5	4	4	6	2	5	4	1	2	0	2	1	21.5	21.5	11.1	Q9M401;B3H658;D7LSM8	44.972	413	31.4						5										6	1
Q9T0P4;D7LGK3	AT2G41220	Ferredoxin-dependent glutamate synthase 2, chloroplastic	GLU2	0.0389307	2	30	22	22	21	9	18	15	17	14	3	12	10	12	14	3	12	10	12	24.1	18.5	18.5	Q9T0P4;D7LGK3	177.75	1629	25.2		14										3
P82658;D7LTS1;Q6ZK86	AT3G63540	Thylakoid lumenal 19 kDa protein, chloroplastic		0.0373698	3	6	6	6	5	2	3	2	2	5	2	3	2	2	5	2	3	2	2	41.5	41.5	41.5	P82658;D7LTS1	24.979	229	27.2								1	5									2	2
Q56XH2;Q94EI1;Q9XF91;D7KNT2;F4IEG8;E4MVR1;Q2LAH0;Q2LAH1;Q56ZF6	AT1G44575	Photosystem II 22 kDa protein, chloroplastic	At1g44575;PSBS;NPQ4	0.036972	9	6	6	5	3	4	4	6	6	3	4	4	6	6	2	3	3	5	5	24.2	24.2	18.1	Q56XH2;Q94EI1;Q9XF91;D7KNT2;F4IEG8;E4MVR1	28.007	265	37.8								3	3									4	3
Q9M0S5;D7M7P5;Q0J118	AT4G09020	Isoamylase 3, chloroplastic	ISA3	0.035159	3	11	11	11	7	3	5	5	6	7	3	5	5	6	7	3	5	5	6	21.6	21.6	21.6	Q9M0S5;D7M7P5	86.321	764	22.6			5	6									2	3
Q9FFH6;D7MN26;D7KD88	AT5G44130	Fasciclin-like arabinogalactan protein 13	FLA13	0.0343276	3	3	3	2	3	1	0	3	2	3	1	0	3	2	2	1	0	2	2	13.4	13.4	9.7	Q9FFH6;D7MN26	26.205	247	30.9					2	1									1	1
F4IAG5;D7KMI2;Q9SAA2	AT1G11750	ATP-dependent Clp protease proteolytic subunit;ATP-dependent Clp protease proteolytic subunit 6, chloroplastic	CLPP6	0.0324237	3	7	7	7	5	1	2	3	2	5	1	2	3	2	5	1	2	3	2	35.6	35.6	35.6	F4IAG5;D7KMI2;Q9SAA2	31.313	289	30.2								2	4									1
O22773;D7M3G7	AT4G02530	Thylakoid lumenal 16.5 kDa protein, chloroplastic		0.0313966	2	4	4	4	3	4	2	3	3	3	4	2	3	3	3	4	2	3	3	19	19	19	O22773;D7M3G7	23.663	216	30.7									3										4
Q93ZA7;Q9ZP05;F4KDZ4;B3H560;A8MRP1	AT5G09660	Malate dehydrogenase;Malate dehydrogenase, glyoxysomal	PMDH2	0.0304868	5	15	15	4	8	10	11	10	9	8	10	11	10	9	2	3	2	3	4	68.4	68.4	24.6	Q93ZA7;Q9ZP05;F4KDZ4;B3H560;A8MRP1	37.383	354	30.4							9										10
Q9M8M7;D7KX39	AT1G80600	Acetylornithine aminotransferase, chloroplastic/mitochondrial	WIN1	0.0304749	2	15	15	15	12	8	9	11	10	12	8	9	11	10	12	8	9	11	10	56.9	56.9	56.9	Q9M8M7;D7KX39	48.826	457	29.7						14										8
P51430;F4KGU2;D7MVF3;D7M2W3	AT5G10360	40S ribosomal protein S6-2	RPS6B;EMB3010	0.0295568	4	8	8	3	6	4	5	5	6	6	4	5	5	6	2	1	2	1	3	39.4	39.4	16.5	P51430;F4KGU2;D7MVF3;D7M2W3	28.162	249	33.9								8	3								4	5	1
O23654;Q0WLF6;D7KVW2;B9DHY6;Q56X25;Q651T8;Q6EUQ9;B9DHU7;Q570K4;F9FML5	AT1G78900	V-type proton ATPase catalytic subunit A	VHA-A;At1g78900;AT1G78900	0.0294034	10	47	47	46	38	34	35	32	38	38	34	35	32	38	37	33	34	31	37	88.8	88.8	87.3	O23654;Q0WLF6;D7KVW2;B9DHY6;Q56X25	68.812	623	28.4		5	4	64	1							6	9	42
A8MRW1;D9IX99;Q06611;B9DFR9;D7LDA8	AT2G45960	Aquaporin PIP1-2	PIP1B;Aqua;PIP1-2	0.0289078	5	9	9	5	5	4	6	7	7	5	4	6	7	7	4	3	2	4	3	33.2	33.2	27.2	A8MRW1;D9IX99;Q06611;B9DFR9;D7LDA8	32.454	301	34.7						2		5										5
Q93ZM7;D7L293	AT3G13860	Chaperonin CPN60-like 2, mitochondrial		0.0288466	2	12	12	11	8	1	2	7	3	8	1	2	7	3	8	1	2	7	2	26.4	26.4	25	Q93ZM7;D7L293	60.466	572	30.8					8										1
F4JUM1;Q8RW92;Q8VXX0;O23275;F4JUM3;D7MH62;F4J462;D7L3F6;Q9LUG1;D7KS96	At4g14160	Sec23/sec24-like transport protein	dl3120w	0.0277167	10	12	12	10	6	1	5	6	8	6	1	5	6	8	4	1	4	6	7	22.6	22.6	19.7	F4JUM1;Q8RW92;Q8VXX0;O23275;F4JUM3;D7MH62	85.377	773	28.3			7										1
P27140;P27140-2;P27140-3;Q56X90;D7L9P3;C0Z272;E4MVP5;Q56WK1	AT3G01500	Carbonic anhydrase, chloroplastic;Carbonic anhydrase	CA1;At3g01500;AT3G01500	0.0274169	8	14	6	6	11	10	12	11	13	6	5	5	5	6	6	5	5	5	6	46.4	19.9	19.9	P27140;P27140-2;P27140-3;Q56X90;D7L9P3;C0Z272;E4MVP5;Q56WK1	37.449	347	29.9					1			7							1		2	5
P82538;D7LV32;Q109L0	AT3G55330	PsbP-like protein 1, chloroplastic	PPL1	0.0272902	3	6	6	6	3	3	3	3	3	3	3	3	3	3	3	3	3	3	3	31.7	31.7	31.7	P82538;D7LV32	25.623	230	30.9									3										3
A4QJY3;A4QKY5;P62090;D7MVL5	ATCG01060	Photosystem I iron-sulfur center	psaC	0.0272364	4	7	7	7	4	6	6	4	6	4	6	6	4	6	4	6	6	4	6	74.1	74.1	74.1	A4QJY3;A4QKY5;P62090;D7MVL5	9.0384	81	36.1										8
Q1EC48;Q8LDQ3;Q94IE2;Q9LY74;D7LTQ8;C0Z2G4;Q2QM69	AT3G63410	Putative chloroplast inner envelope protein	apg1;MAA21_40;AT3G63410	0.0266581	7	5	5	5	3	2	2	3	3	3	2	2	3	3	3	2	2	3	3	22.8	22.8	22.8	Q1EC48;Q8LDQ3;Q94IE2;Q9LY74;D7LTQ8;C0Z2G4	37.968	338	28.8							3	2									2	1
D7KIQ7;Q9SUI6;Q0WWU6;Q9SUI7	AT1G52230	Photosystem I reaction center subunit VI-2, chloroplastic;Photosystem I reaction center subunit VI-1, chloroplastic	PSAH2;At3g16140;PSAH1	0.025499	4	6	6	6	4	3	4	4	4	4	3	4	4	4	4	3	4	4	4	55.9	55.9	55.9	D7KIQ7;Q9SUI6;Q0WWU6;Q9SUI7	15.301	145	35.2										4
Q42029;Q42029-2;D7KG56;E4MX45;C0Z2T4;E4MY60;Q56YS8	AT1G06680	Oxygen-evolving enhancer protein 2-1, chloroplastic	PSBP1	0.0254222	7	12	12	8	10	9	8	8	11	10	9	8	8	11	6	7	4	4	7	58.9	58.9	45.2	Q42029;Q42029-2;D7KG56	28.095	263	32.5								19	3	1								16	3
Q8LEZ6;Q96529;D7LVU8;Q570J3;Q9FYW9;F0WHZ3;Q6T7E8	AT3G57610	Adenylosuccinate synthetase;Adenylosuccinate synthetase, chloroplastic	PURA	0.0222849	7	11	11	11	9	5	9	7	6	9	5	9	7	6	9	5	9	7	6	35.1	35.1	35.1	Q8LEZ6;Q96529;D7LVU8	52.976	490	29.6					8	6									5	4
Q38799;D7MQB7;E4MX73;Q6Z1G7;Q0J0H4;Q56Z30	AT5G50850	Pyruvate dehydrogenase E1 component subunit beta, mitochondrial	PDH2	0.0222186	6	11	11	11	9	5	5	8	7	9	5	5	8	7	9	5	5	8	7	49.6	49.6	49.6	Q38799;D7MQB7;E4MX73	39.175	363	32.8						3	11	2								1	5	1
Q9FFX7;Q8LPJ3;F4K5E7;D7M5Y8	At5g13980	Alpha-mannosidase		0.0217525	4	9	9	9	5	2	2	1	6	5	2	2	1	6	5	2	2	1	6	12.3	12.3	12.3	Q9FFX7;Q8LPJ3;F4K5E7;D7M5Y8	116.59	1030	24.6				5										2
Q9ZUX0;Q9FPJ7;D7LJ14;D7LJ12;Q652L5	At2g27680	NAD(P)-linked oxidoreductase-like protein	At2g27680/F15K20.22	0.0200105	5	6	6	6	4	1	4	3	2	4	1	4	3	2	4	1	4	3	2	24.7	24.7	24.7	Q9ZUX0;Q9FPJ7;D7LJ14	43.154	384	30.1							4										1
Q67YQ9;Q8VZB1;D7LCE8;Q680M5;Q9ZV00;Q9ZV01	At2g39080	Putative uncharacterized protein	At2g39070At2g39080	0.0198901	6	5	5	5	3	1	4	3	2	3	1	4	3	2	3	1	4	3	2	17.1	17.1	17.1	Q67YQ9;Q8VZB1;D7LCE8;Q680M5	38.211	351	27							3										1
F4I6W4;F4I6W3;Q0WN31;Q9SGC1;D7KYD8	AT1G70730	Probable phosphoglucomutase, cytoplasmic 2	At1g70730	0.0189965	5	29	16	13	21	16	21	21	25	10	7	11	9	15	8	5	9	7	12	62.2	35.8	29.3	F4I6W4;F4I6W3;Q0WN31;Q9SGC1;D7KYD8	72.557	662	29.5				10										8
Q94B78;B3H5Y8;D7M9B4;Q93Z12;E4MX60;Q42350	AT4G33010	Glycine dehydrogenase [decarboxylating] 2, mitochondrial	GLDP1	0.0176066	6	30	30	15	24	13	17	17	18	24	13	17	17	18	12	8	9	8	8	43.6	43.6	24.4	Q94B78;B3H5Y8;D7M9B4;Q93Z12	112.92	1037	25.1		26	12									13	9
Q6NPR7;D7KDU2;Q9SD39;D7LGZ3;Q0WT31	AT1G29470	Probable methyltransferase PMT24		0.0174424	5	9	9	6	7	4	5	3	2	7	4	5	3	2	4	2	3	1	1	17	17	12.1	Q6NPR7;D7KDU2	87.204	770	18.8		7										4
Q8W471;D7MH76;D7L447;Q9LK39;Q75LB3	AT4G14070	Long-chain-fatty-acid--[acyl-carrier-protein] ligase AEE15, chloroplastic	AAE15	0.0165349	5	9	9	9	6	2	2	1	4	6	2	2	1	4	6	2	2	1	4	17.5	17.5	17.5	Q8W471;D7MH76	81.465	727	22.8				6										2
O22686;D7KDF3;P49690;Q1H559;F4J3P1;Q9AV77;Q593H7;F0WHX9	AT2G33370	60S ribosomal protein L23	F19P19.5;RPL23A;emb2171	0.0155697	8	8	8	8	4	4	6	5	3	4	4	6	5	3	4	4	6	5	3	46.5	46.5	46.5	O22686;D7KDF3;P49690;Q1H559;F4J3P1;Q9AV77;Q593H7	16.998	157	34.9									5										5
Q42592;F4JFY5;A8MSA4;F4JFY4;D7M8F2	AT4G08390	L-ascorbate peroxidase S, chloroplastic/mitochondrial	APXS;SAPX;At4g08390	0.0154252	5	18	18	14	11	11	13	7	10	11	11	13	7	10	9	10	11	6	8	53.5	53.5	46	Q42592;F4JFY5;A8MSA4;F4JFY4;D7M8F2	40.407	372	31							11	1									11
F4HVJ9;Q9C9W5;O04213;D7KW80;B9DHJ0	AT1G68010	Glycerate dehydrogenase HPR, peroxisomal	HPR;T23K23.14;AT1G68010	0.0134098	5	22	22	18	17	14	16	14	12	17	14	16	14	12	14	12	13	11	10	71.3	71.3	61.5	F4HVJ9;Q9C9W5;O04213;D7KW80;B9DHJ0	42.346	387	29.4						17										14	1	1
F4HXZ1;Q9XI56;Q8H1H8;D7KCN2	At1g15130	Programmed cell death 6-interacting protein	F9L1.7;At1g15130	0.0130434	4	11	11	11	4	2	3	5	2	4	2	3	5	2	4	2	3	5	2	18.6	18.6	18.6	F4HXZ1;Q9XI56;Q8H1H8;D7KCN2	95.208	846	27.2			4										2
P56757;A4QKR6;A4QJR8;Q8HAW5;Q8HAW6;Q3ZVE1;Q3ZVE2;Q87TT2	ATCG00120	ATP synthase subunit alpha, chloroplastic	atpA	0.0120318	8	26	25	8	24	21	18	21	22	23	21	18	20	22	8	7	6	7	8	57	55.6	16	P56757;A4QKR6;A4QJR8	55.328	507	29.7				1	43	5	1							2	35	5
Q8H103;Q9SB57;A8MR16;D7MGP5;Q9SEJ5;E4MWY6;Q6YXI1;Q6ZB94	AT4G24620	Glucose-6-phosphate isomerase	PGI1;F22K18.180;PGI	0.0113774	8	23	23	23	17	7	14	14	12	17	7	14	14	12	17	7	14	14	12	54.6	54.6	54.6	Q8H103;Q9SB57;A8MR16;D7MGP5;Q9SEJ5	67.048	613	26.6				4	17									7	8
Q7FLV1;Q8L7R2;Q9XEE0;D7L8T5	At2g17265	Putative homoserine kinase HSK	At2g17265/F5J6.24;HSK	0.00749748	4	6	6	6	2	2	4	3	2	2	2	4	3	2	2	2	4	3	2	32.2	32.2	32.2	Q7FLV1;Q8L7R2;Q9XEE0	38.576	370	28.9							3										2
P29197	AT3G23990	Chaperonin CPN60, mitochondrial	CPN60	0.00676638	1	38	38	2	26	17	31	23	28	26	17	31	23	28	1	1	2	1	2	70.7	70.7	6.1	P29197	61.28	577	29.1				31	7									20	5
O48844;Q6XJG7;D7LFK4;D7KE80;Q9MAT0;Q6XBM5;Q570D7;D7KYK1	At2g32730	26S proteasome regulatory subunit	RPN2a;F13M7.20;RPN2b	0.00641808	8	13	13	9	11	6	8	6	5	11	6	8	6	5	9	3	5	3	1	17.4	17.4	13.4	O48844;Q6XJG7;D7LFK4;D7KE80;Q9MAT0;Q6XBM5	108.98	1004	22.1		11	6									5	4
O23255;Q5D6C3;Q5D6C5;Q5D6C4;F4JTV4;A8MQP1;F4JTV5;B9DG03;C0Z3F3;Q84RD8;G3LPD9;G3LPE2;Q0WMC0	AT4G13940	Adenosylhomocysteinase 1;Adenosylhomocysteinase	SAHH1;HOG1;MEE58;AT4G13940	0.00524482	13	34	34	4	31	24	27	28	25	31	24	27	28	25	4	3	3	3	4	76.9	76.9	8.7	O23255;Q5D6C3;Q5D6C5;Q5D6C4;F4JTV4;A8MQP1;F4JTV5;B9DG03;C0Z3F3	53.378	485	27.8		12	1	2	55	4	3	1				11	6	3	32	4	1	1
D7KPF3;O23717;F4HP14;Q9LIP2;D7LR41;D7KPF6;Q5VMN4;D7KPF7	AT1G13060	Proteasome subunit beta type-5-A;Proteasome subunit beta type-5-B	PBE1;PBE2	0.00517353	8	8	8	8	5	1	2	3	3	5	1	2	3	3	5	1	2	3	3	44.2	44.2	44.2	D7KPF3;O23717;F4HP14;Q9LIP2;D7LR41	29.68	274	35.6								5										1
O23247;D7MFA8;Q7DLG4;D7LB78;Q9C713;O23246;Q0WRJ6	At4g26300	Arginyl-tRNA synthetase	AT4g26300	0.0051112	7	11	11	6	9	4	4	6	7	9	4	4	6	7	6	1	2	3	3	21.3	21.3	13.2	O23247;D7MFA8;Q7DLG4;D7LB78	72.386	642	27.1				10										4
F4IT48;D7LKW0;D7MY49;P60039;D7L1F8;Q0WM13	AT2G44120	60S ribosomal protein L7-3	RPL7C	0.00506045	6	14	5	2	7	6	4	11	9	3	3	1	3	2	1	2	1	1	1	47.8	23.9	9.7	F4IT48;D7LKW0;D7MY49;P60039;D7L1F8	28.519	247	32.7								3										3
Q9FMF7;Q8L7Z9;Q8L801;D7MR99;E4MX55	AT5G64290	Dicarboxylate transporter 2.1, chloroplastic	DIT2.1	0.00414632	5	3	3	3	2	2	1	3	2	2	2	1	3	2	2	2	1	3	2	6.7	6.7	6.7	Q9FMF7	59.991	563	33						2										2
Q8RY94;O49514;D7MCS1;D7L391;Q8GUN7;F4I1L9;Q9C8F5;Q10MD1;Q87ZR4	At4g18440	Putative adenylosuccinate lyase	F28J12.100	0.00243421	9	12	12	12	7	2	3	2	5	7	2	3	2	5	7	2	3	2	5	25.4	25.4	25.4	Q8RY94;O49514;D7MCS1;D7L391;Q8GUN7;F4I1L9	59.757	536	24.5					7										2
O48962;Q0WRA8;Q8LDC3;D7KI90	AT1G20050	Probable 3-beta-hydroxysteroid-Delta(8),Delta(7)-isomerase	At1g20050	0.00168425	4	2	2	2	1	1	1	2	1	1	1	1	2	1	1	1	1	2	1	10.3	10.3	10.3	O48962;Q0WRA8;Q8LDC3;D7KI90	25.146	223	30.9									2										1
O80585	AT2G44160	Methylenetetrahydrofolate reductase 2	MTHFR2	0.00132662	1	23	17	5	14	16	15	9	15	10	11	11	5	10	2	4	2	2	4	48	38	14.1	O80585	66.801	594	24				10										11
D7KB96;Q9S834;Q50LH5	AT1G02560	ATP-dependent Clp protease proteolytic subunit 5, chloroplastic	CLPP5	0.00078362	3	5	5	5	5	3	2	2	3	5	3	2	2	3	5	3	2	2	3	24.8	24.8	24.8	D7KB96;Q9S834	32.398	298	30.2								5	1									3	2
O22160;B9DFY4;O22160-2;D7LBT8;Q9ARP1	AT2G44920	Thylakoid lumenal 15 kDa protein 1, chloroplastic	AT2G44920	0.0006548	5	5	5	5	2	3	2	3	5	2	3	2	3	5	2	3	2	3	5	33.9	33.9	33.9	O22160;B9DFY4;O22160-2;D7LBT8	23.778	224	35.2										2								1	1
Q940S0;Q9ZPS7;C7SI09;D7LPY1;E5F702;Q9MA18;Q8H012;Q7G5M7;D7KBN0;Q9LQW5;Q9LQW6;D7MI94;Q9FHT4	At1g14670	Putative endomembrane protein 70	T5E21.14/T5E21.14	-0.0008445	13	6	6	6	4	1	4	3	3	4	1	4	3	3	4	1	4	3	3	11.7	11.7	11.7	Q940S0;Q9ZPS7;C7SI09;D7LPY1;E5F702;Q9MA18;Q8H012;Q7G5M7;D7KBN0;Q9LQW5;Q9LQW6	68.083	592	31.4					3	3										1
Q9LZ66;D7LXK6;Q60EA3	AT5G04590	Sulfite reductase [ferredoxin], chloroplastic	SIR	-0.00167086	3	25	25	25	18	16	16	20	20	18	16	16	20	20	18	16	16	20	20	47.8	47.8	47.8	Q9LZ66;D7LXK6	71.949	642	28.8				27										22
Q9SKT0;D7L5C1;A7XZB8	AT2G20890	Protein THYLAKOID FORMATION 1, chloroplastic	THF1	-0.00337288	3	7	7	5	4	3	2	3	5	4	3	2	3	5	3	1	1	2	3	29.3	29.3	23.3	Q9SKT0;D7L5C1	33.795	300	31.9								6										3
Q9LV35;D7L7Z2;D7LLQ1;Q9ZU34;Q9AWU6	At3g18060	Transducin/WD40 domain-containing protein	At3g18060/MRC8.4	-0.00343474	5	20	20	20	16	12	13	14	14	16	12	13	14	14	16	12	13	14	14	47.1	47.1	47.1	Q9LV35;D7L7Z2	66.041	609	26.2				19										12
D7KI83;P29513;Q42060;F9GFQ3;F9F2A8;F9GBS3;Q41946	AT1G20010	Tubulin beta-5 chain	TUBB5	-0.00451206	7	23	12	5	20	19	17	19	20	11	10	7	11	10	5	5	3	4	5	68.4	38.3	15.6	D7KI83;P29513	50.4	449	28.4				1	11									2	10	2	1
Q94K05;Q9SQR6;D7L202;D7LXS6	At3g03960	Putative T-complex protein 1, theta subunit; TCP-1-Theta	T11I18.7	-0.0051919	4	14	14	12	6	5	7	7	7	6	5	7	7	7	6	5	5	5	5	35.5	35.5	30.4	Q94K05;Q9SQR6;D7L202	58.939	549	31.7				1	6									2	4		1
Q9SV20;Q9SV21;D7MB61;D7MMA4	AT4G31490	Coatomer subunit beta-2;Coatomer subunit beta-1		-0.00585596	4	22	22	22	15	11	12	15	8	15	11	12	15	8	15	11	12	15	8	32.1	32.1	32.1	Q9SV20;Q9SV21;D7MB61	106.08	948	25.6		4	16								1	4	11
B9DGA8;P46248;F4JTH0;B9DG21;D7MAT0;Q56WQ1;Q6KAJ2	AT4G31990	Aspartate aminotransferase;Aspartate aminotransferase, chloroplastic	AT4G31990;ASP5	-0.00601624	7	26	26	25	22	17	19	18	18	22	17	19	18	18	21	16	18	17	17	65.3	65.3	63.4	B9DGA8;P46248;F4JTH0;B9DG21;D7MAT0	49.831	453	30.2						30										21	1
Q93VG5;D7LZZ7;Q0JDZ7;Q0E158;Q56ZZ8;Q0WSK1;Q9FIF3;D7MR68;F0WM71	AT5G20290	40S ribosomal protein S8-1	RPS8A	-0.00661204	9	11	11	11	6	5	4	9	8	6	5	4	9	8	6	5	4	9	8	50	50	50	Q93VG5;D7LZZ7	24.993	222	34.7					1			9	2						1	3	5	7
O24521;Q0IGL1;D7L8Z8	AT3G10520	Non-symbiotic hemoglobin 2	AHB2	-0.0076958	3	7	7	4	6	5	3	4	5	6	5	3	4	5	3	2	2	2	2	61.4	61.4	31	O24521;Q0IGL1;D7L8Z8	17.871	158	29									6										6
O04630;O04630-2;D7M5D8	AT5G26830	Threonine--tRNA ligase, mitochondrial	THRRS	-0.00778454	3	19	19	19	14	12	13	10	9	14	12	13	10	9	14	12	13	10	9	41.9	41.9	41.9	O04630;O04630-2;D7M5D8	80.935	709	23.5				15										12
Q0DY33		ATP/ADP translocator		-0.00810525	1	10	2	0	9	10	8	9	9	2	2	1	2	2	0	0	0	0	0	22.8	2.9	0	Q0DY33	41.51	382	33.9							2	1									2
Q42262;C0Z2V4;Q42108;Q42297	AT4G34670	40S ribosomal protein S3a-2	RPS3AB;AT4G34670	-0.00933829	4	9	4	2	6	5	5	6	6	3	1	2	4	3	1	0	1	2	2	43.9	23.3	14.1	Q42262;C0Z2V4	29.803	262	36.2							2	4									1
D7L7E2;Q8LBI1;F4J912;Q56X31;D7LWH0	AT3G25520	60S ribosomal protein L5-1	ATL5	-0.0095118	5	14	14	0	9	8	10	10	9	9	8	10	10	9	0	0	0	0	0	50.3	50.3	0	D7L7E2;Q8LBI1;F4J912	34.689	304	30.3				1	1	2	11	2	1					1	1	5	9	1	1
B9DGA4;D7LS33;P41127;A8MQA1;F4IWP7;Q7XJB4;Q9LWS2;D7M2E3;Q9FF90;Q9SMT4;F0VZJ7;Q6LAB9;D7LX62;B9DFM3	AT3G49010	60S ribosomal protein L13;60S ribosomal protein L13-1	AT3G49010;RPL13B;BBC1	-0.0103123	14	6	6	6	4	5	3	4	5	4	5	3	4	5	4	5	3	4	5	31.1	31.1	31.1	B9DGA4;D7LS33;P41127;A8MQA1;F4IWP7	23.767	206	33.3					1	1	1	3	1						1	1	1	5	1
D7LJF8;Q9SK50;Q6K689	AT2G24820	Protein TIC 55, chloroplastic	TIC55	-0.0105856	3	9	9	9	6	4	3	3	6	6	4	3	3	6	6	4	3	3	6	22.6	22.6	22.6	D7LJF8;Q9SK50	60.62	539	27.1					6										4
F4K4D5;Q9C5Z1;Q8GUM1;D7M626;Q9M4T6;D7M4L0;Q8S7Q0	AT5G27640	Eukaryotic translation initiation factor 3 subunit B	TIF3B1;EIF3B-2	-0.0116095	7	15	15	6	6	6	13	7	3	6	6	13	7	3	3	3	6	3	0	23.2	23.2	9.3	F4K4D5;Q9C5Z1;Q8GUM1;D7M626;Q9M4T6;D7M4L0	84.913	738	27.4			6										6
Q8VYI4;Q9FVC4;Q9LQU9;D7KCK0;Q93Y73;D7KHE2	At1g14810	Aspartate-semialdehyde dehydrogenase, putative	ASDH	-0.0117292	6	11	11	11	4	4	5	9	7	4	4	5	9	7	4	4	5	9	7	39.7	39.7	39.7	Q8VYI4;Q9FVC4;Q9LQU9;D7KCK0	40.745	375	33.6						3	4									2	4
F4IW47;O22143;Q570I3	AT2G45290	Transketolase-2, chloroplastic	At2g45290	-0.0123579	3	18	9	6	13	10	15	10	13	5	3	6	4	4	3	2	4	3	3	31.7	18.9	13.2	F4IW47;O22143	79.921	741	27.2				5										3
Q93WN0;D7MH79	AT4G14040	Selenium-binding protein 2	SBP2	-0.0127016	2	15	15	10	9	8	9	13	8	9	8	9	13	8	6	3	6	8	6	47	47	33.9	Q93WN0;D7MH79	53.937	487	27.7					12										10
Q96242;A4K3G2;A4K3G3;A4K3G0;A4K3G1	AT5G42650	Allene oxide synthase, chloroplastic	CYP74A	-0.0143621	5	19	19	6	9	9	10	10	10	9	9	10	10	10	4	3	3	3	4	47.7	47.7	17	Q96242	58.196	518	29.4					9										10
Q42139;Q94B39;D7MA68;Q7DLL6;Q84PA4	At4g32260	ATP synthase beta chain (Subunit II)	F10M6.100	-0.0144371	5	4	4	4	4	3	3	3	3	4	3	3	3	3	4	3	3	3	3	20.1	20.1	20.1	Q42139;Q94B39;D7MA68;Q7DLL6	23.917	219	31									4	4									5
P29517;D7MFH3;B9DI08	AT4G20890	Tubulin beta-9 chain	TUBB9;AT4G20890	-0.0165496	3	24	24	4	21	18	20	19	18	21	18	20	19	18	4	4	3	3	2	75	75	14.2	P29517;D7MFH3;B9DI08	49.657	444	28.2		1	2	3	35	2	1					3	4	3	24	4	2
P50318;F4I3L1	AT1G56190	Phosphoglycerate kinase 2, chloroplastic;Phosphoglycerate kinase		-0.016971	2	25	8	4	20	20	18	22	16	7	5	3	6	3	3	2	1	3	1	63	28.2	13.8	P50318;F4I3L1	49.938	478	27.4						7										5	1
O81645;Q8RWJ0;D7LVS2;Q67U26	AT3G57410	Villin-3	VLN3;At3g57410	-0.0171708	4	12	12	9	5	3	6	8	6	5	3	6	8	6	2	1	3	6	4	18.8	18.8	14.8	O81645;Q8RWJ0;D7LVS2	106.35	965	27.8		1	4			2							3			1
C0Z2P3;Q39033;F4IX90;D7L750	AT3G08510	Phosphoinositide phospholipase C 2	AT3G08510;PLC2	-0.0180974	4	6	6	6	4	2	2	2	2	4	2	2	2	2	4	2	2	2	2	13.3	13.3	13.3	C0Z2P3;Q39033;F4IX90;D7L750	66.122	581	20.7				4										2
P49211;D7MCW8;D7MRE7;Q0J0Q8	AT4G18100	60S ribosomal protein L32-1	RPL32A	-0.0185456	4	5	5	3	3	3	3	3	4	3	3	3	3	4	3	2	3	2	2	42.1	42.1	30.8	P49211;D7MCW8;D7MRE7	15.503	133	33.4									5										4
D7L8V1;Q9SR70;D7LCX6	AT3G10060	Peptidyl-prolyl cis-trans isomerase FKBP16-4, chloroplastic	FKBP16-4	-0.0188504	3	4	4	4	2	1	1	3	2	2	1	1	3	2	2	1	1	3	2	17.4	17.4	17.4	D7L8V1;Q9SR70	24.551	230	34.5									2										1
D7KSM8;O50039;C0Z3C3	AT1G75330	Ornithine carbamoyltransferase, chloroplastic	OTC;AT1G75330	-0.018868	3	10	10	10	8	4	6	2	6	8	4	6	2	6	8	4	6	2	6	37.6	37.6	37.6	D7KSM8;O50039;C0Z3C3	40.97	375	29.8						1	9										4
B9DHT9;Q0WW26;D7MF12;F4IKA7;Q9XIH0	AT4G34450	Coatomer subunit gamma	AT4G34450	-0.0188802	5	33	33	23	20	17	22	23	21	20	17	22	23	21	13	10	16	17	15	50.9	50.9	36.7	B9DHT9;Q0WW26;D7MF12	98.49	886	28		6	20	1								5	17	2
Q9LXC9;D7M262	AT5G09650	Soluble inorganic pyrophosphatase 1, chloroplastic	PPA1	-0.0198172	2	9	9	9	5	4	6	4	5	5	4	6	4	5	5	4	6	4	5	42	42	42	Q9LXC9;D7M262	33.38	300	29.4							1	5									4	4
F4JUT4;Q96262;Q8LDH5;Q8H7H8;F4JUT9;D7MFL3;F4JUT8;Q56YV4;E4MWA5	AT4G20260	Plasma membrane-associated cation-binding protein 1	PCAP1;At4g20260	-0.0209363	9	11	11	11	6	5	4	5	6	6	5	4	5	6	6	5	4	5	6	46.5	46.5	46.5	F4JUT4;Q96262;Q8LDH5;Q8H7H8;F4JUT9;D7MFL3;F4JUT8	24.712	226	31.3					1	7	5		1	1						5	4
Q8L611;F4J109;D7LTR3;Q9LY69;F4J110;Q0WM35;Q0WLC2	At3g63460	Protein transport protein SEC31	MAA21_90;At3g63460	-0.0213533	7	13	13	13	8	5	8	7	8	8	5	8	7	8	8	5	8	7	8	15.1	15.1	15.1	Q8L611;F4J109;D7LTR3;Q9LY69;F4J110;Q0WM35	119.87	1104	31.8		5	5					1	1			1	4						1
Q9FUS6;D7KPK4;Q42124	AT1G27130	Glutathione S-transferase U13	GSTU13	-0.0215683	3	7	7	7	5	3	4	4	5	5	3	4	4	5	5	3	4	4	5	37	37	37	Q9FUS6;D7KPK4	25.131	227	31.7								6										4
Q0WWH7;Q9LVJ1;B9DHY1;D7L2C0	At3g14067	Putative subtilisin-like serine proteinase	At3g14067;AT3G14067	-0.0221136	4	8	8	8	6	3	5	5	6	6	3	5	5	6	6	3	5	5	6	15.3	15.3	15.3	Q0WWH7;Q9LVJ1;B9DHY1;D7L2C0	81.819	777	31.7				1	7									1	3
E0Y422;Q9ZR03;Q9ZR03-2;D7M2Q5;E4MXN7;Q0D5J7	AT4G03280	Cytochrome b6-f complex iron-sulfur subunit;Cytochrome b6-f complex iron-sulfur subunit, chloroplastic	At4g03280;petC	-0.0225168	6	7	7	7	6	5	5	5	6	6	5	5	5	6	6	5	5	5	6	44.1	44.1	44.1	E0Y422;Q9ZR03;Q9ZR03-2;D7M2Q5;E4MXN7	24.35	229	34.9									8									1	7
P52901;D7KXE8;Q6Z5N4;Q654V6;C0Z306;D7KXX5;Q42066;Q42094	AT1G59900	Pyruvate dehydrogenase E1 component subunit alpha-1, mitochondrial		-0.0228199	8	13	9	9	7	5	8	8	10	6	4	6	6	7	6	4	6	6	7	39.6	28.8	28.8	P52901;D7KXE8	43.059	389	33.1						7										4
D7LM29;Q9LJI5;Q9FE04;Q0JLN5	AT3G28710	V-type proton ATPase subunit d1	VHA-D1;At3g28710	-0.0244406	4	12	12	2	10	7	7	4	6	10	7	7	4	6	2	1	2	1	1	54.7	54.7	8	D7LM29;Q9LJI5;Q9FE04	40.791	351	27.8						10	1									7	2
Q0WW68;Q39002;D7KX72;Q56YY2;E4MVR2;D7KDG6;Q5VQU1	AT1G80300	ADP,ATP carrier protein 1, chloroplastic	At1g80300;AATP1	-0.0248715	7	8	8	5	4	1	3	5	3	4	1	3	5	3	2	0	1	4	1	13.8	13.8	9.1	Q0WW68;Q39002;D7KX72;Q56YY2	68.134	624	31.7					1	5										1
Q8LE52;Q56YI5	AT5G1671	Glutathione S-transferase DHAR3, chloroplastic	DHAR3;At5g16705	-0.0251082	2	5	5	4	3	4	2	3	5	3	4	2	3	5	3	3	1	2	4	19.4	19.4	15.1	Q8LE52;Q56YI5	28.514	258	35.7								3										4
Q39172;Q501A9;Q8L865;D7LWV8;D7LWV9;Q8GWT2;D7LWV7;O04473;Q8S0M7;D7KQR7;D7L0D3;Q8LA26;Q9C677;D7KSD1;F4IBH8;Q9M9M7;F4IE59;Q8L997;Q9LFK5;Q7XUK3	AT5G16970	NADP-dependent alkenal double bond reductase P1	P1;At5g16970	-0.0252692	20	12	12	6	8	2	6	6	5	8	2	6	6	5	5	0	3	4	1	56.5	56.5	31.3	Q39172;Q501A9;Q8L865	38.133	345	35.1							10										2
Q9FIZ7;D7MII7;F9F7T4;F0W8M4;F9FVJ5	AT5G37830	5-oxoprolinase	OXP1	-0.0252727	5	26	26	26	19	12	16	15	14	19	12	16	15	14	19	12	16	15	14	26	26	26	Q9FIZ7;D7MII7	137.53	1266	25.2		19										12
B9DHP0;Q9T043;D7L3N5;D7MEJ2;D7L1X0;D7KD07;Q7X752	AT4G27090	60S ribosomal protein L14-2	AT4G27090;RPL14B	-0.0253684	7	9	9	4	7	7	7	6	7	7	7	7	6	7	2	3	3	2	3	50.7	50.7	22.4	B9DHP0;Q9T043;D7L3N5;D7MEJ2	15.505	134	32.6									9	2									9
Q9ZNT1;Q93YQ9;D7LX45;Q5N760	AT5G17770	NADH--cytochrome b5 reductase 1	CBR;MVA3.13	-0.025836	4	10	10	10	4	1	6	6	4	4	1	6	6	4	4	1	6	6	4	52	52	52	Q9ZNT1;Q93YQ9;D7LX45	31.49	281	34.7							4										1
Q9LMB4;Q8GYZ3;D7KHA4;Q8LDX4;C0Z235	At1g19130	Unknown protein	At1g19130/F14D16_18	-0.0265408	5	8	8	8	5	4	0	3	4	5	4	0	3	4	5	4	0	3	4	71.6	71.6	71.6	Q9LMB4;Q8GYZ3;D7KHA4	22.094	197	31.4								5	1									4
O04202;Q8W4H4;D7LDU9	AT2G39990	Eukaryotic translation initiation factor 3 subunit F	TIF3F1;At2g39990/T28M21.15	-0.0268142	3	9	9	9	7	4	6	5	6	7	4	6	5	6	7	4	6	5	6	42.7	42.7	42.7	O04202;Q8W4H4;D7LDU9	31.862	293	30.4							7										4
Q9SN86;B9DI56	AT3G47520	Malate dehydrogenase, chloroplastic	AT3G47520	-0.027439	2	20	18	3	17	12	16	16	15	15	10	14	14	13	3	1	2	1	1	66	63	11.2	Q9SN86;B9DI56	42.405	403	30.6							18										11
F4JVN6;Q8L640;Q9SUC7;Q6ESI7	At4g20850	Tripeptidyl peptidase ii	TPP2;At4g20850;T13K14.10	-0.0289308	4	48	48	15	33	20	26	29	31	33	20	26	29	31	12	6	7	7	10	44.1	44.1	15.1	F4JVN6;Q8L640;Q9SUC7	152.37	1380	28.8		35										21
Q9LVI8;D7L7W8;D7KD18;Q10PS4;Q42073	AT3G17820	Glutamine synthetase cytosolic isozyme 1-3	GLN1-3	-0.029112	5	16	12	11	9	7	6	10	7	7	4	3	8	5	6	3	2	7	4	63.6	54	54	Q9LVI8;D7L7W8	38.594	354	28.3						9						1	1			3
F4ILE2;Q8H2D6;Q8H0U4;Q9ZVW8;D7L890	AT2G16950	Transportin-1	TRN1;At2g16950	-0.0292425	5	15	15	15	8	10	8	9	9	8	10	8	9	9	8	10	8	9	9	26.3	26.3	26.3	F4ILE2;Q8H2D6;Q8H0U4;Q9ZVW8;D7L890	99.634	895	27.8		1	9		1							1	10
Q94CJ5;Q67YD5;D7M532;Q67YY5;Q5JK51	At5g12470	Putative uncharacterized protein At5g12470	At5g12470	-0.029321	5	10	10	10	7	2	7	9	8	7	2	7	9	8	7	2	7	9	8	30.8	30.8	30.8	Q94CJ5;Q67YD5;D7M532;Q67YY5	41.323	386	33.3							7										2
B5BRD8;G1JSH2;G1JSI6;Q8L8Y0;Q93VB8;D7KXW4;Q56Z50	AT1G58380	40S ribosomal protein S2-1;40S ribosomal protein S2-2	At1g59359 orthologue;At1g58380;At1g59359;RPS2A;RPS2B	-0.0293616	7	14	14	4	11	8	12	8	11	11	8	12	8	11	4	2	3	2	2	47.5	47.5	18.7	B5BRD8;G1JSH2;G1JSI6;Q8L8Y0;Q93VB8;D7KXW4	30.771	284	31.9							11	2									8
Q9M8S8;B3H749;F4IYH1;D7KZL9;Q6F2U7	AT3G02870	Inositol-phosphate phosphatase	VTC4	-0.0294957	5	9	9	9	5	4	6	3	4	5	4	6	3	4	5	4	6	3	4	38.4	38.4	38.4	Q9M8S8;B3H749;F4IYH1	29.121	271	26.2							6										4
P23686;D7KB92	AT1G02500	S-adenosylmethionine synthase 1	SAM1	-0.0301455	2	15	7	3	12	9	9	9	9	5	2	3	3	2	2	0	2	0	0	50.1	30.3	7.1	P23686;D7KB92	43.158	393	30.2						8									1	3	1
Q8H126;Q67XT4;Q67YJ0;Q9C5L8;Q9LXT6;D7M560;Q5ZA96	At5g13030	Putative uncharacterized protein At5g13030	At5g13030;T24H18_200	-0.0302138	7	11	11	11	7	6	6	9	9	7	6	6	9	9	7	6	6	9	9	19.4	19.4	19.4	Q8H126;Q67XT4;Q67YJ0;Q9C5L8;Q9LXT6;D7M560	71.097	633	28.6				7										6
Q94B07;Q9LSV0;Q94A74;D7L7E3;B9DFS5;F4J913;Q84VC8	AT3G25530	Glyoxylate/succinic semialdehyde reductase 1	GLYR1;AT3G25530	-0.0305898	7	11	11	11	8	7	9	5	7	8	7	9	5	7	8	7	9	5	7	47.1	47.1	47.1	Q94B07;Q9LSV0;Q94A74;D7L7E3;B9DFS5;F4J913	30.678	289	31.3							8	3									7	1
D7KNC3;Q9XJ36	AT1G12410	ATP-dependent Clp protease proteolytic subunit-related protein 2, chloroplastic	CLPR2	-0.0314599	2	6	6	6	3	2	3	1	3	3	2	3	1	3	3	2	3	1	3	33.7	33.7	33.7	D7KNC3;Q9XJ36	31.212	279	29.2								3										2
F4KG18;D7MSM3;Q9ZSR7;F4KG20;F4KG21	AT5G46110	Triose phosphate/phosphate translocator TPT, chloroplastic	APE2;TPT	-0.0316939	5	3	3	3	3	3	2	2	3	3	3	2	2	3	3	3	2	2	3	5.3	5.3	5.3	F4KG18;D7MSM3;Q9ZSR7;F4KG20;F4KG21	45.237	415	29.4				1	1	3	1	5						1	2	2	2	4
D7LAS0;Q9SF16;F4J7H2;F9G3N6;D7LBC7;D7MT11;D7KMN9	At3g11830	Putative uncharacterized protein	F26K24.12	-0.0330171	7	14	14	13	8	3	4	9	8	8	3	4	9	8	7	3	4	8	7	36	36	33.9	D7LAS0;Q9SF16;F4J7H2	59.895	558	27.5				7	5									4	1
Q9XI93;Q8LEH5;D7KBF1	At1g13930	Uncharacterized protein	F7A19.2	-0.0331954	3	3	3	3	1	1	2	3	2	1	1	2	3	2	1	1	2	3	2	38.1	38.1	38.1	Q9XI93;Q8LEH5	16.163	155	37.2									1									1	1
O23627;O23627-2;D7KEM8;Q0WWW1;D7LNF6;Q6ZD35;D7KEM6;D7MGA6;Q9FXG2;O22239;F4J376	AT1G29880	Glycine--tRNA ligase 1, mitochondrial	GLYRS-1;At1g29880	-0.0339113	11	26	26	26	17	13	11	15	19	17	13	11	15	19	17	13	11	15	19	37.2	37.2	37.2	O23627;O23627-2;D7KEM8;Q0WWW1;D7LNF6	81.943	729	26.9			3	18									4	13
F4JPJ2;O65570;Q541Y5;D7MC81	AT4G30160	Villin-4	VLN4;At4g30160/F9N11_10	-0.0340242	4	7	5	5	4	1	4	3	3	2	0	2	2	2	2	0	2	2	2	9.2	6.7	6.7	F4JPJ2;O65570;Q541Y5;D7MC81	110.43	983	27.1			1			2
Q8L5Y6;Q8L5Y6-2;D7LQ47	AT2G02560	Cullin-associated NEDD8-dissociated protein 1	CAND1	-0.0345306	3	5	5	5	3	3	2	2	1	3	3	2	2	1	3	3	2	2	1	6.3	6.3	6.3	Q8L5Y6;Q8L5Y6-2;D7LQ47	134.9	1219	21.9		3										3
Q8H7F6;D7LLG9	AT2G38270	Monothiol glutaredoxin-S16, chloroplastic	GRXS16	-0.0374495	2	5	5	5	4	2	0	3	2	4	2	0	3	2	4	2	0	3	2	27.3	27.3	27.3	Q8H7F6;D7LLG9	32.205	293	32.3								4										2
Q8GW78;D7M0E2	AT4G12060	Clp protease-related protein At4g12060, chloroplastic		-0.0375811	2	7	7	7	6	5	6	4	6	6	5	6	4	6	6	5	6	4	6	37.3	37.3	37.3	Q8GW78;D7M0E2	26.56	241	31.6									7										6
Q9SGE9;F4IDD6;Q6AT40;Q41980	AT1G72550	Probable phenylalanine--tRNA ligase beta subunit		-0.0390666	4	9	9	6	3	3	8	3	7	3	3	8	3	7	2	2	5	2	5	18.2	18.2	12.4	Q9SGE9;F4IDD6	67.542	598	32.7				3										3
Q944P7;D7MBK6;D7MBK7;Q0WLI4	AT4G30920	Leucine aminopeptidase 3, chloroplastic		-0.0394369	4	23	15	11	15	11	10	15	14	9	5	4	9	7	7	2	2	6	3	52.5	36.4	29.5	Q944P7;D7MBK6	61.306	583	30.1					9										5
Q9FJZ7;Q94JM0;D7MMY0;Q0WMC3;Q0ZR51;E5F727	At5g66420	Uncharacterized protein		-0.0401411	6	13	13	13	11	6	7	9	7	11	6	7	9	7	11	6	7	9	7	30.5	30.5	30.5	Q9FJZ7;Q94JM0;D7MMY0	80.718	754	25.1			11										6	1
Q9M0Y8;D7M1V2;D7ME89;Q65X08;D7MJD7;D7MEP8	AT4G04910	Vesicle-fusing ATPase	NSF	-0.0407251	6	10	10	10	4	2	5	9	5	4	2	5	9	5	4	2	5	9	5	19.9	19.9	19.9	Q9M0Y8;D7M1V2	81.486	742	29.5			4	1									1	2
C0SUV0;Q9SDS7;D7KPD5;Q0WVA3;Q6L4R5	AT1G12840	V-type proton ATPase subunit C	At1g12840;VHA-C	-0.0414324	5	25	25	25	20	15	19	19	11	20	15	19	19	11	20	15	19	19	11	72	72	72	C0SUV0;Q9SDS7;D7KPD5	42.619	375	28.1						26										20
F4J9K9;Q9SFF5;Q0WL60	At3g05900	Neurofilament protein-related protein	F2O10.14;At3g05900	-0.0422838	3	10	10	10	8	6	6	4	4	8	6	6	4	4	8	6	6	4	4	26.7	26.7	26.7	F4J9K9;Q9SFF5;Q0WL60	73.453	673	21.7		8										6
Q9LTB2;D7MPF5;Q0WM74	AT5G49810	Methionine S-methyltransferase	MMT1	-0.042744	3	14	14	7	11	6	5	5	7	11	6	5	5	7	5	3	2	2	4	18	18	11.2	Q9LTB2;D7MPF5	118.71	1071	22.5		11										6
O04314;Q8L9J3;C0Z392;O04313;D7L5P8;C0Z3F0	AT3G16420	Jasmonate inducible protein isolog	T02O04.8;AT3G16420	-0.0427752	6	18	18	18	13	12	12	14	12	13	12	12	14	12	13	12	12	14	12	86.2	86.2	86.2	O04314;Q8L9J3;C0Z392	32.158	298	32.1							16										15	1
D7MQK4		Photosystem I reaction center subunit psi-N		-0.0438822	1	6	6	2	5	5	4	3	5	5	5	4	3	5	2	2	1	0	2	29.2	29.2	9.4	D7MQK4	18.399	171	36										5
Q9SKP6;D7LL06;A8MRE8	AT2G21170	Triosephosphate isomerase, chloroplastic;Triosephosphate isomerase	TIM	-0.0471153	3	19	18	12	9	12	10	14	15	9	11	9	13	14	7	9	5	9	9	61	58.4	47.6	Q9SKP6;D7LL06;A8MRE8	33.345	315	34.4								12										12
D7LTA6;Q9LZH9;D7LGP8;Q0J0I3;Q5JJP5;D7MGL1;D7KSP8;D7MLM4	AT3G62870	60S ribosomal protein L7a-2	RPL7AB	-0.047359	8	9	9	2	7	6	6	8	7	7	6	6	8	7	2	2	2	2	2	33.2	33.2	7.4	D7LTA6;Q9LZH9;D7LGP8	29.016	256	31.4							7	7									6	3
D7L347;Q9LRR9;Q2V3V9;Q9LRR9-2;B3H4B8;A8MS37;E1AXT8;Q41903;Q56ZN0	AT3G14420	Peroxisomal (S)-2-hydroxy-acid oxidase GLO1	GLO1	-0.047546	9	20	6	2	15	18	13	17	16	3	4	4	4	4	1	1	2	1	1	67.8	16.3	6.3	D7L347;Q9LRR9;Q2V3V9;Q9LRR9-2;B3H4B8;A8MS37	40.341	367	29.9						4										4
P49688;Q8LDY5;D7LHY8;Q9SCM3;Q84M35;F0W5G8	AT2G41840	40S ribosomal protein S2-3;40S ribosomal protein S2-4	RPS2C;RPS2D	-0.048171	6	14	4	4	10	9	11	9	12	3	3	2	3	3	3	3	2	3	3	46.3	17.5	17.5	P49688;Q8LDY5;D7LHY8;Q9SCM3	30.878	285	33.1							3										3
Q38845;D7KAI0;E4MVW0	AT1G25490	Serine/threonine-protein phosphatase 2A 65 kDa regulatory subunit A alpha isoform	PP2AA1	-0.0485642	3	10	7	7	4	2	6	6	6	2	1	5	4	5	2	1	5	4	5	20.7	15.1	15.1	Q38845;D7KAI0;E4MVW0	65.493	588	30.7				1	1									1
Q9FND5;F4KHD5;B3H7L5;Q56XX2;Q8GYW1	At5g40450	Similarity to heat shock protein	At5g40450	-0.049034	5	12	12	12	4	1	5	3	4	4	1	5	3	4	4	1	5	3	4	7.7	7.7	7.7	Q9FND5;F4KHD5;B3H7L5	325.35	2910	23.2	4										1
O81437;F4JGR5;D7M157;Q654U8;Q42197	AT4G04040	Pyrophosphate--fructose 6-phosphate 1-phosphotransferase subunit beta 2	T24H24.15;MEE51	-0.0491473	5	5	3	3	3	2	1	4	3	2	2	1	2	2	2	2	1	2	2	9.3	5.8	5.8	O81437;F4JGR5;D7M157	64.212	583	30.8				2										2
P94078;C0Z2D4;B3H6B8;D7LR85	At3g26720	Alpha-mannosidase	AT3G26720	-0.0493258	4	14	14	14	5	2	9	4	5	5	2	9	4	5	5	2	9	4	5	19.4	19.4	19.4	P94078;C0Z2D4;B3H6B8;D7LR85	115.22	1019	30.2				5										2
Q8RY87;Q9SSS9;D7LXC1	At4g09650	Putative H+-transporting ATP synthase	At4g09650;AT4g09650	-0.0496025	3	10	10	10	7	7	7	6	5	7	7	7	6	5	7	7	7	6	5	43.6	43.6	43.6	Q8RY87;Q9SSS9	27.408	250	30.9									7	1								1	7
F4IYK4;F4IYK3;D7L7P6;Q0WML1;D7L7P5;Q0WRL3	At3g08947	Armadillo/beta-catenin-like repeat-containing protein	At3g08947	-0.0496906	6	9	9	9	4	4	7	6	6	4	4	7	6	6	4	4	7	6	6	13.5	13.5	13.5	F4IYK4;F4IYK3;D7L7P6;Q0WML1;D7L7P5	96.604	873	29.7			4										3			1
Q9XFT3-2;Q9XFT3;D7MEV3	AT4G21280	Oxygen-evolving enhancer protein 3-1, chloroplastic	PSBQ1	-0.0510004	3	15	15	13	12	10	10	12	10	12	10	10	12	10	10	8	8	11	8	52.9	52.9	48.4	Q9XFT3-2;Q9XFT3;D7MEV3	23.795	223	33.5									19	4									16
Q41932;D7M1Z0	AT4G05180	Oxygen-evolving enhancer protein 3-2, chloroplastic	PSBQ2	-0.0513925	2	13	11	11	12	11	12	10	9	10	9	10	9	7	10	9	10	9	7	48.3	43.5	43.5	Q41932;D7M1Z0	24.643	230	30.8									20	2									15
Q949P2;Q9LXA6;D7M2Y2;A9YWR9;Q6K9T1	At5g10540	Oligopeptidase A	F12B17_110	-0.0523908	5	22	10	10	16	9	13	10	16	8	4	7	1	6	8	4	7	1	6	46.5	23.5	23.5	Q949P2;Q9LXA6;D7M2Y2	79.043	701	23.3		1	1	8								1	1	5	1	1	1	1
D7KCG4;Q9LR64	AT1G03600	Thylakoid lumenal protein At1g03610, chloroplastic		-0.0536093	2	5	5	5	3	3	3	3	4	3	3	3	3	4	3	3	3	3	4	36.8	36.8	36.8	D7KCG4;Q9LR64	18.745	174	35.2										3
Q9SS48;D7L8Y0;D7MXQ1	AT3G10370	Glycerol-3-phosphate dehydrogenase SDP6, mitochondrial	SDP6	-0.0543448	3	12	12	12	5	1	4	3	6	5	1	4	3	6	5	1	4	3	6	27.8	27.8	27.8	Q9SS48;D7L8Y0;D7MXQ1	68.45	629	27.5				5										1
O81629;D7LYT3;Q8LCN6;F4JMG6	At4g10840	F8M12.21 protein	F8M12.21	-0.0548904	4	5	5	5	2	2	2	3	2	2	2	2	3	2	2	2	2	3	2	14.3	14.3	14.3	O81629;D7LYT3;Q8LCN6;F4JMG6	66.28	609	25.5				2										2
A4FVR0;Q9SW96	AT5G56680	Asparagine--tRNA ligase, cytoplasmic 1	SYNC1	-0.0552003	2	14	14	9	6	4	8	6	10	6	4	8	6	10	4	3	6	3	6	29	29	21.7	A4FVR0;Q9SW96	63.782	572	29.4				6										4
Q42546;D7MQJ8;E4MVX2	AT5G63980	SAL1 phosphatase	SAL1	-0.0578906	3	11	11	11	8	5	4	7	5	8	5	4	7	5	8	5	4	7	5	51.8	51.8	51.8	Q42546;D7MQJ8	37.564	353	30.1						9										5
P55737;Q8H158;F4K6B6;D7MF83;D0EJY9;Q0WLP0	AT5G56030	Heat shock protein 90-2	HSP90-2;At5g56030;HSP81-2	-0.0580498	6	46	46	1	39	34	30	34	35	39	34	30	34	35	1	0	1	1	1	60.4	60.4	1.3	P55737;Q8H158;F4K6B6;D7MF83	80.063	699	27.5		1	60	5								1	50	4
P93028;D7MWT8;Q0WWQ3;Q10MU6;Q2RBM4;Q84NQ2;Q0WLI0	AT2G30110	Ubiquitin-activating enzyme E1 1	UBA1	-0.0583127	7	36	36	6	21	16	22	22	17	21	16	22	22	17	6	3	4	2	2	45.4	45.4	8	P93028	120.25	1080	25.5		23										16
O65355;F4IBT7;D7MX15;D7KVU0	AT1G78680	Gamma-glutamyl hydrolase	GGH;GGH2	-0.0585917	4	6	6	6	4	3	3	5	3	4	3	3	5	3	4	3	3	5	3	22.2	22.2	22.2	O65355;F4IBT7	38.642	347	31.2							5										3
P48523;F8WKU6;F8WKU7;F8WPB5;F8WKV3	AT3G19450	Cinnamyl alcohol dehydrogenase 4	CAD4	-0.0597559	5	11	10	4	3	3	3	8	4	3	3	2	7	3	2	1	2	3	1	53.4	49.3	24.4	P48523	39.098	365	33.4						3										3
A4QJW1;P56773;A4QKW1;D7KR06;D7KRR1	ATCG00720	Cytochrome b6	petB	-0.0598911	5	7	7	7	7	4	5	5	4	7	4	5	5	4	7	4	5	5	4	29.8	29.8	29.8	A4QJW1;P56773;A4QKW1;D7KR06	24.152	215	32							1	1	9								2	2	5
Q9LHN3;F4J9W8	At3g18860	Phospholipase A-2-activating protein	Emb|CAB63739.1	-0.0604971	2	11	11	4	8	3	4	6	5	8	3	4	6	5	2	1	3	2	3	22.2	22.2	8.4	Q9LHN3;F4J9W8	84.273	760	25.1			8										3
Q9SIV2;D7MDC1;Q6Z2Z3;Q6K2Q1;D7L3I1;Q8W3N6;D7KZ36;D7LGR9;D7LNW1;F9FE65;F0W601;Q9SYE4	AT2G20580	26S proteasome non-ATPase regulatory subunit 2 1A	RPN1A	-0.0613301	12	30	30	4	24	15	14	19	15	24	15	14	19	15	3	1	1	4	1	42	42	6.2	Q9SIV2;D7MDC1	98.143	891	27.2			24									2	15
Q9FFJ2;D7LWX8;A8MSF2;Q84SC5	At5g17170	Putative uncharacterized protein At5g17170	ENH1	-0.0614393	4	6	6	6	4	1	1	3	5	4	1	1	3	5	4	1	1	3	5	41	41	41	Q9FFJ2;D7LWX8;A8MSF2	28.458	271	34								4	1									1	1
Q02971;C0Z2Z9;C0Z2U0;Q02971-2;D7M9L4;D7M9L6;Q02972	AT4G37980	Cinnamyl alcohol dehydrogenase 7	CAD7;AT4G37980	-0.0625263	7	5	5	5	5	3	2	3	3	5	3	2	3	3	5	3	2	3	3	22.4	22.4	22.4	Q02971;C0Z2Z9;C0Z2U0;Q02971-2	38.245	357	26.1						5	1								1	3	1
Q9T0I8;D7MFN5	AT4G38800	5-methylthioadenosine/S-adenosylhomocysteine nucleosidase 1	MTN1	-0.0638507	2	3	3	3	2	1	2	1	2	2	1	2	1	2	2	1	2	1	2	22.8	22.8	22.8	Q9T0I8;D7MFN5	28.45	267	28.2							2										1
Q9LFG2;D7LUJ8	AT3G53580	Diaminopimelate epimerase, chloroplastic	DAPF	-0.0641907	2	10	10	10	8	4	6	5	4	8	4	6	5	4	8	4	6	5	4	39	39	39	Q9LFG2;D7LUJ8	38.984	362	26.7							8										4
Q9FEB5;D7LU33;F4J5T0;Q56YJ5;G4LTX4	AT3G52180	Phosphoglucan phosphatase DSP4, chloroplastic	DSP4;SEX4;At3g52180	-0.0650832	5	11	11	11	9	5	2	4	5	9	5	2	4	5	9	5	2	4	5	35.1	35.1	35.1	Q9FEB5;D7LU33;F4J5T0;Q56YJ5	42.625	379	26.8						9	3									5	3
Q56ZI2;C0Z3B2;D7KLS8	AT1G22530	Patellin-2	PATL2;AT1G22530	-0.0657954	3	16	14	14	13	7	11	9	6	11	5	9	7	4	11	5	9	7	4	29.9	26.9	26.9	Q56ZI2;C0Z3B2;D7KLS8	76.007	683	19.6		11										5
O65351;D7MV52;Q7DLJ7;D7LLT2	AT5G67360	Subtilisin-like protease	ARA12	-0.0658096	4	11	11	11	6	3	7	7	8	6	3	7	7	8	6	3	7	7	8	27.6	27.6	27.6	O65351;D7MV52	79.414	757	29.9			2	6									1	3
F4IWV2;Q9M2T8;Q84VW8;D7LV40;Q0WME3;Q56WF9	At3g55410	2-oxoglutarate dehydrogenase, E1 component	T22E16.70;At3g55410	-0.0664586	6	37	37	24	25	16	19	18	21	25	16	19	18	21	16	10	9	12	12	47.8	47.8	32.4	F4IWV2;Q9M2T8;Q84VW8;D7LV40;Q0WME3	115.16	1017	29.6	1	27	1									16	1
D7M9M1;E4MW05		Putative uncharacterized protein	ARALYDRAFT_490821	-0.0665034	2	21	21	1	17	14	13	15	16	17	14	13	15	16	0	1	1	0	1	49.1	49.1	1.4	D7M9M1;E4MW05	57.372	517	28.2		5			21							4			17
D7L3V6;Q9SEI2;Q5SNC0;Q0DWP6;O04019;D7KIY3	AT3G05530	26S protease regulatory subunit 6A homolog A;26S protease regulatory subunit 6A homolog B	RPT5A;RPT5B	-0.0669447	6	10	9	9	4	2	7	5	4	3	1	6	4	3	3	1	6	4	3	39.2	36.3	36.3	D7L3V6;Q9SEI2;Q5SNC0;Q0DWP6;O04019;D7KIY3	47.48	424	32.1					3										1
Q9M1Q9;D7LST6;Q8GU72;D7MRC9;D7LM51;Q9LJX0;Q9FHF1;Q9LHK4;D7MCX2;Q9M0M2;Q9ZR72;D7LJ93;Q7FMW3;Q8GU76;Q0JCP1;Q8GU77;Q0WLW0;Q8GU80;D7KCR8;Q9C7F2;D7KBV4;Q9C7F8;Q8GU79;D7LPT3;Q9LHD1;Q9LSJ6;D7LPS8;Q9LSJ8;Q9LSJ5;D7LPT4;Q0WRL4;Q0WL75;G3LNG7	AT3G62150	ABC transporter B family member 21	ABCB21	-0.0670733	33	9	9	3	6	4	7	6	2	6	4	7	6	2	1	2	2	1	0	8.6	8.6	2.7	Q9M1Q9;D7LST6	140.33	1296	23.1		6										4
P46010;Q8LAZ4;D7LNQ8	AT3G44320	Nitrilase 3	NIT3	-0.0671982	3	9	3	3	8	6	5	8	8	3	2	2	3	3	3	2	2	3	3	31.8	10.7	10.7	P46010;Q8LAZ4;D7LNQ8	38.022	346	31.2			2	4	2	3	11						1	2	1	3	6
Q9C522;D7L5X9;D7MNS5;Q570J1;Q42036	AT3G06650	ATP-citrate synthase beta chain protein 1	ACLB-1	-0.0673542	5	25	25	6	12	10	13	15	14	12	10	13	15	14	3	1	3	4	4	53.9	53.9	14.1	Q9C522;D7L5X9;D7MNS5	65.813	608	27.5				11	4									10	3
D7KRE0;D7KRA8;D7KRH0		H+-transporting two-sector ATPase, alpha/beta subunit, central region	ARALYDRAFT_893992	-0.0675542	3	36	5	0	30	31	32	32	30	4	3	4	4	5	0	0	0	0	0	67.9	9.2	0	D7KRE0	66.029	608	33.4									4	3									3
Q0WWW3;Q93VR3;D7M6Z2;Q0IRW9	AT5G28840	GDP-mannose 3,5-epimerase	At5g28840	-0.0683088	4	12	12	12	9	6	10	5	7	9	6	10	5	7	9	6	10	5	7	37.4	37.4	37.4	Q0WWW3;Q93VR3;D7M6Z2;Q0IRW9	42.758	377	28.8						9										6
F4IBH5;D7KSC8;O04471	At1g65540	LETM1-like protein	F5I14.7	-0.0689774	3	8	8	8	3	2	5	3	3	3	2	5	3	3	3	2	5	3	3	17.9	17.9	17.9	F4IBH5;D7KSC8;O04471	83.56	736	25.1				3										1				1
D7KJD2;P34788;Q5PNZ9;Q6LAE1;Q8H590	AT4G09800	40S ribosomal protein S18	RPS18A;PFL	-0.0694061	5	8	8	8	8	7	6	7	6	8	7	6	7	6	8	7	6	7	6	57.9	57.9	57.9	D7KJD2;P34788;Q5PNZ9;Q6LAE1	17.545	152	35.2									13	2									9
Q9SGT4;Q9ASR1;D7KNV2;E4MVY3;Q8H145;Q84R07;Q56WX9;Q56WY3;F4JB06;Q5JKU5;C0Z355;Q570K2;Q8W0C4;Q1HPA9;Q1HPA8;F0WVE7;D7MVD2;F9FK58	At1g56070	Elongation factor EF-2	T6H22.13;At1g56075;At1g56070	-0.0706847	18	56	56	24	40	39	40	42	41	40	39	40	42	41	20	19	20	19	20	67.3	67.3	32.4	Q9SGT4;Q9ASR1;D7KNV2;E4MVY3;Q8H145;Q84R07;Q56WX9	94.246	846	27.6		12	64	3	4	5	1				1	12	68	6	4	1	1
Q9FPT1;Q9FPT1-2;D7LZS2;F4K3X1;E4MX39;Q56WJ6	AT5G06600	Ubiquitin carboxyl-terminal hydrolase 12	UBP12	-0.0709795	6	14	14	5	9	3	6	2	3	9	3	6	2	3	4	0	2	1	1	14.1	14.1	5.7	Q9FPT1;Q9FPT1-2;D7LZS2;F4K3X1;E4MX39	130.61	1116	24.7		9										3
Q9SJT9;D7LBC9;D7LBD0;Q56YZ8;F0WYV7;G3LLF7	AT2G21390	Coatomer subunit alpha-2		-0.0710082	6	41	41	13	29	25	31	25	23	29	25	31	25	23	11	7	10	8	7	42.1	42.1	16.4	Q9SJT9;D7LBC9;D7LBD0	136.47	1218	26.4	4	32									6	26
O04331;D7MJ38;Q8LBC7;D7LLZ0;D7M624;Q6EP40;F9FJT4;Q9LY99	AT5G40770	Prohibitin-3, mitochondrial	At5g40770/K1B16.2	-0.0710462	8	9	9	4	9	7	7	8	8	9	7	7	8	8	4	2	2	4	4	50.5	50.5	28.2	O04331;D7MJ38;Q8LBC7	30.399	277	33.4							10										8
D7L303;Q9SS17	AT3G04920	40S ribosomal protein S24-1	RPS24A	-0.072528	2	5	5	3	5	3	3	4	4	5	3	3	4	4	3	1	2	3	2	30.8	30.8	21.8	D7L303;Q9SS17	15.398	133	31.7									6										4
D7MHT5;O81146;Q42238	AT5G35590	Proteasome subunit alpha type-6-A	PAA1	-0.0731745	3	10	4	4	7	4	3	7	6	3	2	1	3	2	3	2	1	3	2	48	24.8	24.8	D7MHT5;O81146	27.218	246	33.7								3										2
Q9LHE5;D7LAV0	AT3G20000	Mitochondrial import receptor subunit TOM40 homolog 1	TOM40-1	-0.0733119	2	7	7	7	2	2	3	5	3	2	2	3	5	3	2	2	3	5	3	28.8	28.8	28.8	Q9LHE5;D7LAV0	34.25	309	35.9							2										2
Q0WLB5	AT3G08530	Clathrin heavy chain 2	CHC2	-0.0734136	1	76	12	2	54	51	51	55	51	6	5	6	6	7	1	1	1	0	1	54.9	10.7	1.9	Q0WLB5	193.27	1703	27.8	2	6									1	5
Q9LRX8;D7L5T4;Q56Z82	AT3G24830	60S ribosomal protein L13a-2	RPL13AB	-0.0735564	3	5	3	2	3	4	3	3	4	2	2	1	2	3	1	1	1	1	2	29.1	16.5	12.1	Q9LRX8;D7L5T4	23.459	206	34.7								2										2
P38418	AT3G45140	Lipoxygenase 2, chloroplastic	LOX2	-0.0742796	1	58	58	30	47	34	39	40	40	47	34	39	40	40	24	17	20	19	19	78.2	78.2	43.8	P38418	102.04	896	28.8	5	28	64	3								15	44
Q9SMN0;D7LRZ4;D9ZTP7;D9ZTP8;D9ZTP9;G8JH43;G8JH46;G8JH56;G8JH57;G8JH58;G8JH59;G8JH61;G8JH64;G8JH65;G8JH66;G8JH67;G8JH68;G8JH69	AT3G48690	Probable carboxylesterase 12	CXE12	-0.0746848	18	4	4	4	4	2	4	3	2	4	2	4	3	2	4	2	4	3	2	22.5	22.5	22.5	Q9SMN0	35.567	324	30.9							5										2
D7KJN9;Q9ZPZ4;C0Z2C6	At1g09310	Putative uncharacterized protein At1g09310	T31J12.3;AT1G09310	-0.0747684	3	10	10	9	8	7	6	9	6	8	7	6	9	6	7	7	5	8	5	55.6	55.6	55.6	D7KJN9;Q9ZPZ4;C0Z2C6	20.064	180	32.1								10	2	1						1	1	8	2
F4JYE0;D7MHR5;O04983;F4JYE1	AT5G35360	Biotin carboxylase, chloroplastic	CAC2	-0.0753215	4	14	14	14	8	9	8	10	7	8	9	8	10	7	8	9	8	10	7	35.7	35.7	35.7	F4JYE0;D7MHR5;O04983;F4JYE1	60.77	555	30.7					8										9
D7KE20;E4MW44;Q0WL95;Q96292;F4J8V9;Q96293;B9DHA3;Q3ZDM5;Q8LB94;Q93ZL9;C0Z223;C5IWW9;Q8GZH1;Q8GZH3;Q8GZH4;Q8GZH5;Q8GZH6;Q8GZH7;Q8GZH8;Q8GZH9;Q8GZI0;Q8GZI1;Q8GZI2;Q8GZI4;Q8GZI5;Q8GZI6;Q8GZI7;Q8GZJ0;Q8GZJ1;Q8GZJ2;Q8GZJ3;Q8GZJ4;Q8GZJ5;Q8GZJ6;Q8GZJ7;Q8GZJ8;Q8GZJ9;Q8GZK0;Q8GZK3;Q8GZK5;Q8GZK6;Q8GZK7;Q8GZK9;Q8GZK2;Q8GZI8;Q8GZK1	AT3G18780	Actin-2;Actin-8	At3g18780;ACT2;ACT8;AT3G18780	-0.075507	46	22	13	10	19	17	14	13	13	11	8	6	8	6	8	5	3	5	4	71.9	51.2	42.4	D7KE20;E4MW44;Q0WL95;Q96292;F4J8V9;Q96293;B9DHA3;Q3ZDM5;Q8LB94;Q93ZL9	41.876	377	27.3		1	3	1		14	4					1	2	1		9	4		1
Q9SPK5;D7KG02;Q9ZUP9;F9F7U9	AT1G50480	Formate--tetrahydrofolate ligase	THFS	-0.075701	4	32	32	32	25	20	24	21	23	25	20	24	21	23	25	20	24	21	23	66.4	66.4	66.4	Q9SPK5;D7KG02	67.801	634	27.9				32	1	1						1		24	1
P51407;F4IGR4;F4IGR5	AT2G27720	60S acidic ribosomal protein P2-1	RPP2A	-0.0758222	3	4	2	2	2	4	3	4	3	1	2	1	2	2	1	2	1	2	2	56.5	46.1	46.1	P51407;F4IGR4;F4IGR5	11.452	115	35.7										2
O82230;F4INP2;D7LG52;D7MBT9;Q8LDX3;Q9M098;D7KJW9	At2g24020	Expressed protein	At2g24020	-0.0765456	7	5	5	4	1	4	2	2	1	1	4	2	2	1	1	4	1	2	1	37.4	37.4	31.3	O82230;F4INP2;D7LG52	19.811	182	29.9										1
P52577;D7KSM4;Q9FRM1;E4MXU2;D7KSM6	AT1G75280	Isoflavone reductase homolog P3		-0.0768631	5	6	6	6	3	1	3	3	2	3	1	3	3	2	3	1	3	3	2	23.5	23.5	23.5	P52577;D7KSM4	33.736	310	35.5							3										1
Q9SMX3;Q42292;D7M6R3;Q42296	AT5G15090	Mitochondrial outer membrane protein porin 3	VDAC3	-0.0772193	4	12	9	9	6	6	3	8	5	5	5	2	7	5	5	5	2	7	5	56.9	52.2	52.2	Q9SMX3	29.21	274	33.2							4	6									4	3
P31265;E4MWL5;D7L655;Q0IR97	AT3G16640	Translationally-controlled tumor protein homolog	TCTP	-0.0777228	4	9	9	9	8	5	7	4	6	8	5	7	4	6	8	5	7	4	6	61.3	61.3	61.3	P31265;E4MWL5	18.91	168	34.7								2	8									5	6
Q949Y3;D7MHN1;Q67WU6	AT5G34850	Bifunctional purple acid phosphatase 26;Acid phosphatase;Peroxidase	PAP26	-0.0777435	3	14	14	14	9	6	7	6	8	9	6	7	6	8	9	6	7	6	8	44.4	44.4	44.4	Q949Y3;D7MHN1	55.009	475	29.2					9										7
Q94AM1;Q9LSL3;D7MU03;D7MWF5;REV__D7L8P1	At5g65620	Putative oligopeptidase A		-0.0783135	5	27	27	15	14	10	15	17	20	14	10	15	17	20	6	5	9	8	10	43.7	43.7	23.4	Q94AM1;Q9LSL3;D7MU03;D7MWF5	88.756	791	25.8			10	14									5	9
O80575;D7LKV3	AT2G44050	6,7-dimethyl-8-ribityllumazine synthase, chloroplastic		-0.0784944	2	5	5	5	4	2	2	3	2	4	2	2	3	2	4	2	2	3	2	20.3	20.3	20.3	O80575;D7LKV3	24.024	227	32.4									4										2
P11574;D7KIA8;Q8W4E2;D7KT90;Q683E8	AT1G76030	V-type proton ATPase subunit B1;V-type proton ATPase subunit B3	VHA-B1;VHA-B3;At1g20260	-0.0795898	5	27	5	2	25	21	21	22	21	4	4	3	4	4	1	1	0	2	1	78.4	15	6.4	P11574;D7KIA8;Q8W4E2;D7KT90;Q683E8	54.107	486	29.3					6										5
P31167;Q0WVD8;D7L755;B9DI48;Q41970;Q42264;Q56ZI7;C0Z2I5;Q42267	AT3G08580	ADP,ATP carrier protein 1, mitochondrial	AAC1;At3g08580;AT3G08580	-0.0809168	9	21	21	9	19	18	16	16	17	19	18	16	16	17	9	8	6	6	7	44.1	44.1	20.5	P31167;Q0WVD8;D7L755;B9DI48	41.475	381	33.1	1	5	4	6	5	2	29	18	6	4	1	5	4	4	2	3	24	15	7
Q9LIK9;D7L2G4;O23324;D7MGX9;Q84MN8;B2CT24;B2CT25;B2CT32;B2CT35;D7MXE7;Q42281	AT3G22890	ATP sulfurylase 1, chloroplastic;ATP-sulfurylase 3, chloroplastic	APS1;APS3	-0.0812563	11	18	18	11	13	10	11	12	12	13	10	11	12	12	7	7	7	8	7	53.8	53.8	38.4	Q9LIK9;D7L2G4;O23324	51.458	463	31						16										10
D7KNJ4;Q9ZUB3;F4I7M5;Q0D721;F9G9N1;E4MVK6	AT1G23820	Spermidine synthase 1	SPDSYN1;SPDS1	-0.0831091	6	8	8	5	7	4	3	5	5	7	4	3	5	5	5	2	1	3	3	32	32	19.6	D7KNJ4;Q9ZUB3;F4I7M5	41.554	378	29.1						7	2									4	2
Q0WWD3;Q9XGM1;D7LW70;Q7XJX6;G3LNU7	AT3G58730	V-type proton ATPase subunit D	At3g58730;VHA-D	-0.0832817	5	12	12	12	10	4	1	3	6	10	4	1	3	6	10	4	1	3	6	50.2	50.2	50.2	Q0WWD3;Q9XGM1;D7LW70	29.058	261	29.3								11										4	1
Q9SP04;Q9ZW18;F4IKM5;B2BXK7;F4IKM6;B2BXM9;B2BXZ1;B2BXN0;D7MVX3;B2BXY7;B2BXZ7;D7LL81;B2BXK5;D7LKP4;Q9ZW13;B2BXL5;F4IKL4;Q9ZW20;D7LKN3;Q9ZW03;Q9ZW04;D7KH23;B2BXZ6;F4IJR7	At2g29350	Short chain alcohol dehydrogenase	SAG13-1;At2g29350/F16P2.27;SAG13	-0.0863832	24	7	7	5	5	3	3	2	2	5	3	3	2	2	3	1	2	1	0	28.2	28.2	19.6	Q9SP04;Q9ZW18;F4IKM5;B2BXK7;F4IKM6;B2BXM9;B2BXZ1;B2BXN0;D7MVX3;B2BXY7	32.606	301	33.2								7										3
P56820;Q8VZ60;Q9C5Y8;D7MFG4;D7MMI6;Q9FKV6;Q688X1	AT4G20980	Eukaryotic translation initiation factor 3 subunit D	TIF3D1;At4g20980	-0.0867441	7	6	6	6	3	1	2	3	3	3	1	2	3	3	3	1	2	3	3	16.1	16.1	16.1	P56820;Q8VZ60;Q9C5Y8;D7MFG4;D7MMI6;Q9FKV6	66.724	591	30.5					3										1
D7L6H3;D7MFB6;D7MLV1;P51420;Q0WRN2;Q9SLL7;Q9STR1;A8MR49	AT5G56710	60S ribosomal protein L31-3;60S ribosomal protein L31-1;60S ribosomal protein L31-2	RPL31C;At4g26230;RPL31A;RPL31B	-0.0878807	8	3	3	3	3	2	3	2	2	3	2	3	2	2	3	2	3	2	2	32.8	32.8	32.8	D7L6H3;D7MFB6;D7MLV1;P51420;Q0WRN2;Q9SLL7;Q9STR1	13.702	119	27.3									3										2
Q08112;F4I472;B0FV99;D7KDC8;D7M246;Q9FY64;B0FVE3;D7MNN0;D7M245;Q0WSM9;Q9FY65;Q9FIX6;A8MQ96;Q851P5;D7MXG5;A0MFF1;D7M244;F0WTH4;Q1PDY1;Q9FY66;A0MEA6;Q9LD48	AT1G04270	40S ribosomal protein S15-1;40S ribosomal protein S15-4;40S ribosomal protein S15-3;40S ribosomal protein S15-5	RPS15A;RPS15;RPS15D;At5g09500;RPS15C;RPS15E	-0.0879212	22	6	6	6	4	3	5	4	3	4	3	5	4	3	4	3	5	4	3	63.2	63.2	63.2	Q08112;F4I472;B0FV99;D7KDC8;D7M246;Q9FY64;B0FVE3;D7MNN0;D7M245;Q0WSM9;Q9FY65;Q9FIX6;A8MQ96	17.129	152	33.3									9										5
F4JNZ8;Q9SUS3	AT4G11380	Beta-adaptin-like protein B	BETAB-AD	-0.0880294	2	18	18	1	9	7	7	12	9	9	7	7	12	9	1	0	0	1	0	25	25	2.4	F4JNZ8;Q9SUS3	101.91	916	28.4			9										7
Q501F7;D7KK11;Q9LPL2	At1g21440	Phosphoenolpyruvate carboxylase-like protein	F24J8.7	-0.0883342	3	9	9	7	5	4	8	8	8	5	4	8	8	8	4	3	6	7	6	32.1	32.1	24.4	Q501F7;D7KK11;Q9LPL2	36.306	336	32.2							8										4
Q56XN0;Q9SUT2;D7LZI2	AT4G11290	Peroxidase 39	At4g11290;PER39	-0.0884185	3	4	4	4	3	2	3	2	3	3	2	3	2	3	3	2	3	2	3	21.5	21.5	21.5	Q56XN0;Q9SUT2;D7LZI2	35.6	326	28.1						3										2
D7KY50;P49637;Q7G923;Q84MQ4;Q8GSE9;Q6EUQ7;F9FTS2;F0WJH4	AT1G70600	60S ribosomal protein L27a-3	RPL27AC;F24J13.17	-0.0888141	8	10	10	1	5	5	5	5	8	5	5	5	5	8	0	0	0	1	0	57.5	57.5	12.3	D7KY50;P49637;Q7G923	16.455	146	33.2									6										5
Q94CE4;O64595;D7KY24;D7KNI5;Q9ZUC2;Q56Y84	At1g70410	Carbonic anhydrase	BCA4;F17O7.5	-0.0890171	6	12	12	12	9	5	6	4	8	9	5	6	4	8	9	5	6	4	8	58.2	58.2	58.2	Q94CE4;O64595;D7KY24	30.836	280	32							3	8									5	3
Q9M1G8;D7LUV8	At3g54600	Class I glutamine amidotransferase domain-containing protein	T14E10_170	-0.0895011	2	5	4	4	4	4	4	3	3	3	3	3	2	2	3	3	3	2	2	12	9.5	9.5	Q9M1G8;D7LUV8	43.142	399	26						3										3
Q8VZH2;Q9SN00;Q56WG9;Q6Z6L4	At4g33090	Aminopeptidase M	APM1;F4I10.20	-0.0901743	4	33	33	8	21	20	23	27	20	21	20	23	27	20	7	4	6	7	4	43.9	43.9	13.5	Q8VZH2;Q9SN00	98.178	879	29.3			22									1	20
O80626	AT2G39390	60S ribosomal protein L35-2	RPL35B	-0.090258	1	6	4	2	4	4	3	4	3	3	3	2	2	2	1	1	0	1	1	33.3	18.7	8.1	O80626	14.231	123	31.1									3										3
Q8L7K9;O65266;Q9M162;Q337E9	AT4G00570	Malic enzyme	NAD-ME2;F6N23.16;AT4g00570	-0.0903107	4	22	22	4	13	8	11	13	17	13	8	11	13	17	2	1	3	3	3	47.1	47.1	8.6	Q8L7K9;O65266;Q9M162	66.64	607	28				17	1									8
D7L479;Q9ZSJ7;Q0J3K6	At3g24160	Putative type 1 membrane protein	PMP	-0.0904204	3	2	2	2	2	2	2	2	2	2	2	2	2	2	2	2	2	2	2	3	3	3	D7L479;Q9ZSJ7;Q0J3K6	39.18	365	35										2
Q0WV84;Q38882;D7L4X2;Q84WM2;G3LMW1;REV__Q65XC7	AT3G15730	Phospholipase D;Phospholipase D alpha 1	At3g15730;PLDALPHA1	-0.090675	6	38	38	31	30	29	29	26	27	30	29	29	26	27	26	24	22	21	23	65.9	65.9	58.1	Q0WV84;Q38882;D7L4X2;Q84WM2	91.847	810	27		2	41									1	40
Q9FN05;D7MQI2	At5g63840	Glucosidase II alpha subunit	RSW3	-0.0909618	2	12	12	12	9	8	7	6	4	9	8	7	6	4	9	8	7	6	4	16	16	16	Q9FN05;D7MQI2	104.27	921	24.9		9										8
Q9M0V6;F4JGF4;D7M2J0;Q0D8L9;Q10CF5	AT4G05390	Ferredoxin--NADP reductase, root isozyme 1, chloroplastic	RFNR1	-0.0920729	5	9	9	5	6	5	8	7	6	6	5	8	7	6	3	2	5	4	4	24.1	24.1	15.9	Q9M0V6;F4JGF4;D7M2J0;Q0D8L9	42.396	378	34.8						1	7										5
D7M7R5;P46637	AT4G08900	Arginase		-0.0925297	2	9	4	4	5	4	6	5	5	2	1	2	2	1	2	1	2	2	1	35.1	24.9	24.9	D7M7R5;P46637	37.302	342	28.8							2										1
Q9LZQ4;D7LSW6;Q56XW4	At3g62360	Carbohydrate-binding-like fold-containing protein	T12C14_60	-0.0929638	3	17	17	17	13	4	10	7	5	13	4	10	7	5	13	4	10	7	5	17.6	17.6	17.6	Q9LZQ4;D7LSW6	132.94	1227	23.7		13										4
Q9FFT4;Q96536;D7MUY2;Q9LGL5;Q8RWS2;Q56Y83	AT5G54960	Pyruvate decarboxylase-2	PDC2;Pdc2	-0.093047	6	16	16	14	12	6	9	8	6	12	6	9	8	6	10	4	7	6	5	45	45	41.7	Q9FFT4;Q96536;D7MUY2	65.817	607	23.7				14	1									7	1
Q9SVN5;D7KY75	AT4G13780	Probable methionine--tRNA ligase		-0.0937601	2	9	9	2	5	2	5	5	6	5	2	5	5	6	1	0	0	1	1	15.2	15.2	3.1	Q9SVN5	89.853	797	26.3			5										2
Q08682;B9DG17;D7KZC8;D7L2Y4;F4J4W3;Q8H173;Q8H173-2;Q8H3I3;D7M1Y0;REV__F9FY57	AT1G72370	40S ribosomal protein Sa-1	RPSaA;P40	-0.0948048	10	16	16	16	13	11	13	11	13	13	11	13	11	13	13	11	13	11	13	55.4	55.4	55.4	Q08682;B9DG17;D7KZC8	32.291	298	31.4			1	1		13	18	3								12	13	4
Q9C5U8;F4KC60;Q9C5U8-2;D7MQI7;Q0JPA8	AT5G63890	Histidinol dehydrogenase, chloroplastic	HDH	-0.0960709	5	9	9	9	5	4	5	6	5	5	4	5	6	5	5	4	5	6	5	32.4	32.4	32.4	Q9C5U8;F4KC60;Q9C5U8-2;D7MQI7	50.322	466	29.8					6										5
D7LVT7		40S ribosomal protein S2	ARALYDRAFT_907218	-0.096235	1	8	1	1	6	6	7	6	8	1	1	1	1	1	1	1	1	1	1	25.7	4.8	4.8	D7LVT7	29.804	272	33.4							2										1
D7LWW2;Q9SMV6;F4KFL2;D7L0D6;F4IZR5;Q94IV0;Q84M87;Q9M9N0;Q0WV73;Q94KD5	At5g17020	Exportin1 (XPO1) protein	xpo1;XPO1A	-0.0970791	10	14	14	14	10	4	4	4	3	10	4	4	4	3	10	4	4	4	3	14.6	14.6	14.6	D7LWW2;Q9SMV6;F4KFL2	123.16	1076	17.8		10										4
Q9FN03;D7MQI4;Q9XHD7;E4MWJ9;Q7XRB6;Q69SU2	AT5G63860	Ultraviolet-B receptor UVR8	UVR8	-0.0975148	6	7	7	7	5	2	5	6	4	5	2	5	6	4	5	2	5	6	4	20.9	20.9	20.9	Q9FN03;D7MQI4;Q9XHD7;E4MWJ9	47.118	440	31.1					5										2
Q9FNK4;D7MRZ9;E4MYA6	AT5G46180	Ornithine delta-aminotransferase	DELTA-OAT	-0.0975855	3	5	5	5	3	1	1	1	1	3	1	1	1	1	3	1	1	1	1	14.7	14.7	14.7	Q9FNK4	52.177	475	33.6					3	1									1	1
D7M5T7		Putative uncharacterized protein	ARALYDRAFT_488169	-0.0981684	1	14	3	0	10	11	11	10	11	1	2	2	1	2	0	0	0	0	0	31	8.6	0	D7M5T7	41.688	384	31.6	1	2	2		1	2	5	2	1	2		2	2	2	1	1	4	2	1
Q8LAS8;D7LH83	AT2G41530	S-formylglutathione hydrolase	SFGH	-0.0994776	2	12	12	12	11	7	10	7	7	11	7	10	7	7	11	7	10	7	7	60.9	60.9	60.9	Q8LAS8;D7LH83	31.655	284	29.3							16	2									7
D7LHR8;Q8RWT5;O64767;Q6ZKK4	At2g35040	AICARFT/IMPCHase bienzyme family protein	ARALYDRAFT_482470	-0.100986	4	16	16	16	12	4	8	5	5	12	4	8	5	5	12	4	8	5	5	38.8	38.8	38.8	D7LHR8;Q8RWT5;O64767	65.437	598	25					12	1									4
P93042;P93042-2;Q9SSN0;D7KR57	AT3G13870	Protein ROOT HAIR DEFECTIVE 3	RHD3	-0.101055	4	16	16	4	10	9	11	10	8	10	9	11	10	8	1	1	3	3	1	21.9	21.9	5.6	P93042;P93042-2	89.091	802	26.1			10										9	1
Q9LYG3;B9DHW2;B9DHM4;D7M4L3;Q5JKW5;Q6T5D1	AT5G11670	Malic enzyme	T22P22_60;AT5G11670	-0.101123	6	33	33	9	22	24	20	23	22	22	24	20	23	22	8	6	7	7	6	81	81	25.2	Q9LYG3;B9DHW2	64.412	588	26.3		2		47	2	1						1		38	2
Q39230;D7M641;D7M642;D7KM10;F0WUJ6;D7MPB1	AT5G27470	Serine--tRNA ligase		-0.101781	6	13	13	13	6	4	8	6	7	6	4	8	6	7	6	4	8	6	7	31.3	31.3	31.3	Q39230;D7M641	51.628	451	29.6					6										4
D7MDG8;Q42564	AT4G35000	L-ascorbate peroxidase 3, peroxisomal	APX3	-0.102433	2	5	5	5	3	2	2	3	3	3	2	2	3	3	3	2	2	3	3	20.2	20.2	20.2	D7MDG8;Q42564	31.47	287	39.4								3									2
P19366;A4QKT8;D7KRA7;A4QJU0;Q3ZVD9;O04243	ATCG00480	ATP synthase subunit beta, chloroplastic	atpB	-0.103448	6	38	38	4	32	33	35	33	32	32	33	35	33	32	3	2	4	2	4	86.7	86.7	11	P19366;A4QKT8;D7KRA7;A4QJU0	53.933	498	29.9		1			72	4	1								65	6	3	1
F4JD96;Q9SFU1;D7L634;D7MVC9;Q9SVR0	AT3G07110	60S ribosomal protein L13a-1;60S ribosomal protein L13a-3	RPL13AA;RPL13AC	-0.103462	5	7	7	4	2	6	5	3	3	2	6	5	3	3	1	3	2	2	2	37.7	37.7	19.8	F4JD96;Q9SFU1;D7L634;D7MVC9;Q9SVR0	23.594	207	32.8								2										6
Q0WNJ6;D7L9U7;G3LML1;G3LML3;G3LML4;REV__Q9ZRF9;REV__D7KWZ9;D7KV07;Q56WH3	AT3G11130	Clathrin heavy chain 1	CHC1	-0.103936	9	77	77	12	58	48	52	56	53	58	48	52	56	53	9	2	6	7	8	54	54	9.8	Q0WNJ6;D7L9U7	193.24	1705	26.8	28	67									24	53
P60040;D7LR12;A8MRH4;Q6YYR2;Q0JAC6;D7LM55;Q8LAE4	AT2G01250	60S ribosomal protein L7-2	RPL7B;AT2G01250	-0.104076	7	16	16	7	7	6	6	10	9	7	6	6	10	9	3	3	3	2	2	60.7	60.7	36.4	P60040;D7LR12;A8MRH4	28.171	242	35.5								9										6
Q9LF37;D7M7C7	AT5G15450	Chaperone protein ClpB3, chloroplastic	CLPB3	-0.104084	2	12	12	10	8	3	6	5	7	8	3	6	5	7	7	2	5	4	5	15.1	15.1	12.6	Q9LF37;D7M7C7	108.94	968	25.7			8										3
Q680A5;D7LJE3;Q0DY53	AT2G42910	Ribose-phosphate pyrophosphokinase 4	PRS4	-0.104409	3	11	11	11	7	3	6	3	4	7	3	6	3	4	7	3	6	3	4	48.1	48.1	48.1	Q680A5;D7LJE3	37.56	337	28.2							7										3
Q8L7C9;E4MWU8	AT1G78370	Glutathione S-transferase U20	GSTU20	-0.104579	2	14	8	8	10	8	9	6	10	6	3	4	3	7	6	3	4	3	7	60.8	48.8	48.8	Q8L7C9	25.006	217	32.4								7										4
B9DGA0;P53780;P53780-2;D7LVN0;F4J244;Q8LAA9;Q9LWJ5	AT3G57050	Cystathionine beta-lyase, chloroplastic	AT3G57050;CBL	-0.104602	7	9	9	9	6	2	4	5	2	6	2	4	5	2	6	2	4	5	2	27.6	27.6	27.6	B9DGA0;P53780;P53780-2;D7LVN0;F4J244	50.429	464	25						6										2
P36428;P36428-2;F4I4Z2;D7KFW7;Q10A14;F0VZK3	AT1G50200	Alanine--tRNA ligase	ALATS	-0.105391	6	24	24	24	12	10	17	10	11	12	10	17	10	11	12	10	17	10	11	31.2	31.2	31.2	P36428;P36428-2;F4I4Z2;D7KFW7	110.49	1003	27.3		12	1									10
B9DFU6;Q9M9K1;Q8LF55	AT3G08590	Probable 2,3-bisphosphoglycerate-independent phosphoglycerate mutase 2	AT3G08590	-0.105403	3	31	31	3	19	17	21	19	20	19	17	21	19	20	1	1	1	1	1	77.7	77.7	12	B9DFU6;Q9M9K1;Q8LF55	60.763	560	29				25	1									24
B9DGD6;B9DGD6-2;D7MI40;Q6H798;F0X0L8	AT5G36880	Acetate--CoA ligase ACS, chloroplastic/glyoxysomal	ACS	-0.105605	5	22	22	22	17	12	11	13	14	17	12	11	13	14	17	12	11	13	14	39	39	39	B9DGD6;B9DGD6-2;D7MI40	81.888	743	26				18										12
P34795;D7MRG4;Q9FXM5;Q9FXM4;Q7X833;Q7X9W9;Q7X9X0;Q7X9X1;Q7X9X2;Q7X9X3;Q7X9X4;Q7X9X6;Q8H9A4;Q8H9A5;Q7X8A0;Q7X9X5;P34796;Q0DD43;Q10DK3;Q84J52;Q84K60;Q84K61;Q84K88;P34797;Q84K62;F0VYR7	AT5G42740	Glucose-6-phosphate isomerase, cytosolic	PGIC	-0.105787	26	19	19	19	13	9	12	8	11	13	9	12	8	11	13	9	12	8	11	43.4	43.4	43.4	P34795;D7MRG4;Q9FXM5;Q9FXM4;Q7X833;Q7X9W9;Q7X9X0;Q7X9X1;Q7X9X2;Q7X9X3;Q7X9X4;Q7X9X6;Q8H9A4;Q8H9A5;Q7X8A0;Q7X9X5	61.717	560	28				13										9
Q9T0K7;D7MV78;Q69UF2;D7L526	AT4G13360	3-hydroxyisobutyryl-CoA hydrolase-like protein 3, mitochondrial		-0.106349	4	17	17	17	10	7	8	11	9	10	7	8	11	9	10	7	8	11	9	63.7	63.7	63.7	Q9T0K7	46.25	421	32.2						11										7	1
P83291;Q29Q36;D7LZE9	AT5G20080	NADH-cytochrome b5 reductase-like protein	At5g20080	-0.10695	3	9	9	7	5	6	1	7	4	5	6	1	7	4	4	5	1	5	3	36	36	31.1	P83291;Q29Q36;D7LZE9	35.987	328	32.6							2	5									6	3
Q9ZUT9;D7LJR1	AT2G37270	40S ribosomal protein S5-1	RPS5A	-0.107299	2	10	10	3	8	6	8	8	9	8	6	8	8	9	3	2	2	3	3	45.9	45.9	15.9	Q9ZUT9;D7LJR1	22.99	207	34.2								11	6	1								8	3
Q8RXF8;D7M635	At5g27540	Mitochondrial Rho GTPase	MIRO1	-0.107688	2	9	9	9	7	0	7	4	6	7	0	7	4	6	7	0	7	4	6	19.8	19.8	19.8	Q8RXF8	72.322	648	27.1				7
O49299	AT1G23190	Probable phosphoglucomutase, cytoplasmic 1		-0.108439	1	29	29	2	23	18	24	23	23	23	18	24	23	23	1	1	2	1	1	64	64	5.8	O49299	63.17	583	28.6		1	2	30										21
Q9SCX3;D7LZ89;Q29PY2;Q84WM9	AT5G19510	Elongation factor 1-beta 2		-0.10866	4	7	7	7	6	3	4	5	6	6	3	4	5	6	6	3	4	5	6	42.9	42.9	42.9	Q9SCX3;D7LZ89	24.201	224	33.2							2	9									2	4
P56779;D7KRH8;A4QJU8;A4QKU8;D7KR13;Q3ZVB1	ATCG00580	Cytochrome b559 subunit alpha	psbE	-0.108663	6	4	4	4	4	4	4	4	4	4	4	4	4	4	4	4	4	4	4	48.2	48.2	48.2	P56779;D7KRH8;A4QJU8;A4QKU8;D7KR13;Q3ZVB1	9.3864	83	36.9										4
Q9SRI1;Q8LAS2	At3g01340	Putative transport protein SEC13	T22N4.3	-0.109044	2	10	10	9	6	2	8	6	6	6	2	8	6	6	5	1	7	5	6	50	50	46	Q9SRI1;Q8LAS2	32.63	302	34.2							6										2
Q7G193;D7M064;G3LRA3;G3LRA4;G3LRA5	AT5G20960	Aldehyde oxidase 1	AAO1	-0.109197	5	11	11	9	5	1	2	5	2	5	1	2	5	2	4	0	2	4	2	10.1	10.1	8.8	Q7G193;D7M064	149.55	1368	28.5		5										1
Q9SGA6;D7LAK3;Q10JD4	AT3G02080	40S ribosomal protein S19-1	RPS19A	-0.110317	3	9	9	2	8	8	5	6	7	8	8	5	6	7	2	2	1	2	2	58.7	58.7	19.6	Q9SGA6;D7LAK3	15.828	143	31.3									9	1								1	9
P92947;B9DGR6;P92947-2;F4I576;D7KSX6;F4I577;Q3YI77;Q3YIM9	AT1G63940	Monodehydroascorbate reductase, chloroplastic	AT1G63940;MDAR6	-0.110999	8	22	22	22	21	17	15	16	15	21	17	15	16	15	21	17	15	16	15	59.8	59.8	59.8	P92947;B9DGR6;P92947-2;F4I576;D7KSX6;F4I577	53.301	493	28.5					23										18
O04499;Q94AY0;Q93ZF2;Q8H161;D7KJU0	AT1G09780	2,3-bisphosphoglycerate-independent phosphoglycerate mutase 1	PGM1;At1g09780	-0.111215	5	30	19	16	23	21	23	20	25	14	13	14	11	17	13	12	13	11	14	78.6	54.6	49.7	O04499;Q94AY0;Q93ZF2;Q8H161;D7KJU0	60.579	557	28.2				20										17	1
O23637;Q94AP1;Q9LEU8;D7M3J8;Q10MK5	At5g10920	Argininosuccinate lyase	AtArgH;At5g10920;T30N20_190	-0.113261	5	8	8	8	5	3	3	3	4	5	3	3	3	4	5	3	3	3	4	19.9	19.9	19.9	O23637;Q94AP1;Q9LEU8;D7M3J8	57.526	517	27					5								1	1	3
Q9S7B5;D7MCH0;Q6L4H5;D7KR40;Q9SSP5	AT4G29840	Threonine synthase 1, chloroplastic	TS1	-0.114065	5	18	18	18	10	4	7	12	10	10	4	7	12	10	10	4	7	12	10	46.4	46.4	46.4	Q9S7B5;D7MCH0	57.776	526	29.3					10	1									4
D7LJC6;D7LW67;D7M9F7;P42794;P42795;Q0E2I8;Q0WQZ1;P42794-2;B7EI57;Q9LWN1;F9FQG4	AT5G45775	60S ribosomal protein L11-2;60S ribosomal protein L11-1	RPL11B;RPL11A;At2g42740	-0.114342	11	6	6	6	6	4	5	4	5	6	4	5	4	5	6	4	5	4	5	30.8	30.8	30.8	D7LJC6;D7LW67;D7M9F7;P42794;P42795;Q0E2I8;Q0WQZ1;P42794-2;B7EI57;Q9LWN1	20.819	182	33.9								6	6									4	4
Q93VT6;Q8LCU2;Q9FNN4;D7M1F3	At5g08540	Putative uncharacterized protein At5g08540		-0.114611	4	5	5	5	3	3	4	4	3	3	3	4	4	3	3	3	4	4	3	16.8	16.8	16.8	Q93VT6;Q8LCU2;Q9FNN4;D7M1F3	38.655	346	32							3										3
Q9SW18;B9DF98;B3H4K6;D7MGJ7	AT4G25080	Magnesium-protoporphyrin IX methyltransferase	F13M23.220;AT4G25080;CHLM	-0.115126	4	9	9	9	6	3	3	6	7	6	3	3	6	7	6	3	3	6	7	29.5	29.5	29.5	Q9SW18;B9DF98;B3H4K6;D7MGJ7	33.795	312	31.5								6									3	3
Q9FGI6;B9DFQ9;D7MID5;Q8L7R7;D7KDT4;Q8W317;G3LRJ4;F9FA85	AT5G37510	NADH dehydrogenase [ubiquinone] iron-sulfur protein 1, mitochondrial	EMB1467	-0.115808	8	20	20	20	13	15	16	14	14	13	15	16	14	14	13	15	16	14	14	35.3	35.3	35.3	Q9FGI6;B9DFQ9;D7MID5;Q8L7R7;D7KDT4	81.525	748	26.4			13	9									15	11
Q9SZX3;B3H778;D7MGM3	AT4G24830	Argininosuccinate synthase, chloroplastic		-0.115937	3	20	20	18	14	7	10	6	7	14	7	10	6	7	12	6	9	6	6	50.2	50.2	46.8	Q9SZX3;B3H778;D7MGM3	53.845	494	31.3					15										8
F4J4K6;Q940S9;Q9M2Q9;D7LVX8	At3g57890	Tubulin binding cofactor C domain-containing protein	T10K17.100	-0.116063	4	7	7	7	3	2	1	2	5	3	2	1	2	5	3	2	1	2	5	16.6	16.6	16.6	F4J4K6;Q940S9;Q9M2Q9;D7LVX8	67.028	609	27.1				3										2
P42643;F4JJ94;D7M7Q0;Q42020;Q42260	AT4G09000	14-3-3-like protein GF14 chi	GRF1	-0.116562	5	17	16	9	15	14	12	15	16	14	13	11	14	15	8	8	6	8	8	70	66.3	39.3	P42643;F4JJ94;D7M7Q0	29.931	267	33.7							23	7									21	6
B9DFE3;Q8L828-2;F4J1E2;Q8L828;F4J1E5;D7L4Z6;C0Z2S5;F0WAB4	AT3G15980	Coatomer subunit beta-3	AT3G15980	-0.116726	8	21	6	5	13	10	15	15	13	4	1	3	3	3	3	1	3	2	3	26.9	9.6	8.3	B9DFE3;Q8L828-2;F4J1E2;Q8L828;F4J1E5;D7L4Z6;C0Z2S5	103.4	918	25.3		1	4										1
Q93Y40;D7MSE7;Q10NC7;D7M779;Q9LZM1	AT5G59420	Oxysterol-binding protein-related protein 3C	ORP3C	-0.11699	5	7	7	6	4	0	3	5	2	4	0	3	5	2	4	0	3	4	2	24.7	24.7	21.4	Q93Y40;D7MSE7	51.966	457	34.6					4
Q9SYP2;D7KJW3;Q0DCI1;Q6ZFT9;D7MG74	AT1G20950	Pyrophosphate--fructose 6-phosphate 1-phosphotransferase subunit alpha 1	F9H16.6	-0.117937	5	21	21	14	11	9	11	10	11	11	9	11	10	11	8	6	8	6	7	51.6	51.6	39.3	Q9SYP2;D7KJW3	67.118	614	26.9				13										9
Q6EMB5;Q93Y35;D7MGM4;Q0JC94;Q6K5H9	AT4G24820	Probable 26S proteasome non-ATPase regulatory subunit 6	RPN7	-0.118286	5	13	13	13	6	4	7	7	5	6	4	7	7	5	6	4	7	7	5	42.6	42.6	42.6	Q6EMB5;Q93Y35;D7MGM4	44.282	387	32.2						7										4
Q0WWA1;Q9S850;D7L9K1;F4JBZ5;Q2A9L2;A8MRF8;Q8LP96;Q2QS20;F9F651	AT3G01910	Sulfite oxidase	At3g01910;SOX	-0.1186	9	13	13	13	8	2	5	6	9	8	2	5	6	9	8	2	5	6	9	41.7	41.7	41.7	Q0WWA1;Q9S850;D7L9K1;F4JBZ5	43.329	393	33.2						9										2
D7LZD8;Q9C5U3;D7LZD9;Q94BQ2;Q7GCH3;Q69X47;F9G9X2;F4HTC3;F4HTC5;Q9SSB4;D7KFD4;D7LIW9	AT5G19990	26S protease regulatory subunit 8 homolog A;26S protease regulatory subunit 8 homolog B	RPT6A;RPT6B	-0.118711	12	9	7	7	6	1	6	5	4	4	0	5	4	3	4	0	5	4	3	27.4	22.9	22.9	D7LZD8;Q9C5U3;D7LZD9;Q94BQ2;Q7GCH3;Q69X47	47.319	419	31.9						5
Q9LX65;Q94C38;B9DHN8	AT3G42050	V-type proton ATPase subunit H	VHA-H;AT3G42050	-0.118995	3	16	16	2	11	6	9	11	6	11	6	9	11	6	2	1	1	2	1	48.3	48.3	4.8	Q9LX65;Q94C38;B9DHN8	50.284	441	28.8					1	11									2	6
F4HQD4;F4HQD5;Q9AQZ5	AT1G79920	Heat shock 70 kDa protein 15	HSP70-15	-0.120585	3	34	34	4	23	19	23	25	19	23	19	23	25	19	3	3	3	3	3	53.9	53.9	12.2	F4HQD4;F4HQD5	91.68	831	29		2	24	1								2	20	1
Q42586;D7LUU2;C0Z2E7;Q9LPX2;Q9LDN2	AT3G54470	Uridine 5-monophosphate synthase;Orotate phosphoribosyltransferase;Orotidine 5-phosphate decarboxylase	PYRE-F;AT3G54470	-0.121117	5	10	10	10	9	5	6	6	5	9	5	6	6	5	9	5	6	6	5	33.8	33.8	33.8	Q42586;D7LUU2;C0Z2E7	51.85	476	27.2					9										5
P42731;Q8RXR5	AT4G34110	Polyadenylate-binding protein 2	PAB2;At4g34110	-0.121194	2	7	7	1	3	1	3	2	2	3	1	3	2	2	1	0	0	0	0	15.1	15.1	2.1	P42731;Q8RXR5	68.672	629	29.6				1	3										1
D7LH11;P51418;A8MRF3;Q8L7K0;D7KEP1;Q0JJA0;Q6AUF5;D7L361;Q9LUD4;B9DHX3	AT2G34480	60S ribosomal protein L18a-2;60S ribosomal protein L18a	RPL18AB;RPL18AA;At1g29970	-0.1213	10	9	9	9	7	5	6	6	7	7	5	6	6	7	7	5	6	6	7	49.4	49.4	49.4	D7LH11;P51418;A8MRF3;Q8L7K0;D7KEP1;Q0JJA0;Q6AUF5	21.307	178	32								6	9									6	2
P92549;Q6YSN4;F4IMB5;G1C2S9;G1C2Z0;A7KNE3;D7L705;G3LLB4	ATMG01190	ATP synthase subunit alpha, mitochondrial;ATP synthase subunit alpha	ATPA;atp1	-0.121393	8	30	30	27	25	18	22	22	24	25	18	22	22	24	22	16	20	19	23	62.9	62.9	60	P92549;Q6YSN4;F4IMB5;G1C2S9;G1C2Z0;A7KNE3	55.045	507	29.1		5	4	6	40	5	2	1				3	5	5	24	6	3	1	1
P42770;Q5FV38;Q940F6;D7LUW4;Q8S5T1	AT3G54660	Glutathione reductase, chloroplastic	EMB2360;T5N23.2	-0.121676	5	15	15	13	9	6	5	8	6	9	6	5	8	6	7	4	5	7	5	36.1	36.1	32.9	P42770;Q5FV38;Q940F6;D7LUW4	60.852	565	29.1					9										6
Q01525;D7KV97	AT1G78300	14-3-3-like protein GF14 omega	GRF2	-0.12217	2	16	10	7	14	9	10	12	12	9	5	6	7	6	6	4	4	5	4	68.7	47.9	37.5	Q01525;D7KV97	29.161	259	31.3							4	10									5	3
Q9ZP06;D7KKF5;Q6F361;Q94JA2;I0J3E6;F9FE24	AT1G53240	Malate dehydrogenase 1, mitochondrial		-0.122659	6	20	20	10	17	15	17	16	14	17	15	17	16	14	9	8	8	8	6	68.3	68.3	43.7	Q9ZP06;D7KKF5	35.804	341	30.7							29										21
Q42112;A8MQR4;D7L7S7;D7LEE5;O04204;Q0J878;Q42061;Q42294	AT3G09200	60S acidic ribosomal protein P0-2	RPP0B	-0.122701	8	14	14	4	10	4	10	7	7	10	4	10	7	7	3	1	2	2	2	75.9	75.9	21.9	Q42112;A8MQR4;D7L7S7	34.133	320	32.1						1	13	1									5
D7LW57;Q05758;B9DH71;Q56WU3;Q9SM58;Q5VPB9	AT3G58610	Ketol-acid reductoisomerase, chloroplastic	AT3G58610;At3g58610	-0.12387	6	19	19	17	12	14	14	11	13	12	14	14	11	13	11	13	12	10	11	36.5	36.5	32.2	D7LW57;Q05758;B9DH71;Q56WU3	63.986	594	29.9		1			19										20	1
D7LTN8;Q4PSL7	AT3G51190	60S ribosomal protein L8-2	RPL8B	-0.124021	2	2	1	1	2	2	2	2	2	1	1	1	1	1	1	1	1	1	1	11.6	7.4	7.4	D7LTN8;Q4PSL7	27.825	258	35.4				1		1		1									1	1
Q9FMU6;D7M5Z4;O80415;Q56WI0;O80414;Q69TX3;Q7XV24;D7L9I7;D7L2Q7;D7LS16;Q9M2Z8;Q0J198;F0WK67;Q10NP7	AT5G14040	Mitochondrial phosphate transporter 3	PHT3;1	-0.124836	14	19	19	19	12	14	16	12	14	12	14	16	12	14	12	14	16	12	14	46.1	46.1	46.1	Q9FMU6;D7M5Z4;O80415	40.089	375	32.9						1	17	3	2						1	2	18	1	1
F4J9A0;Q9SCP3;D7LUF4;Q8W473;Q8W4B7	At3g53180	Glutamate-ammonia ligase-like protein	T4D2.110	-0.125102	5	16	16	16	12	7	4	10	8	12	7	4	10	8	12	7	4	10	8	28.5	28.5	28.5	F4J9A0;Q9SCP3;D7LUF4	94.384	852	25.8			12										7
F4JBC9;D7LQY3;Q9LU86	AT3G26060	Peroxiredoxin Q, chloroplastic	ATPRX Q;PRXQ	-0.125517	3	12	12	12	5	9	4	7	10	5	9	4	7	10	5	9	4	7	10	46.1	46.1	46.1	F4JBC9;D7LQY3;Q9LU86	23.806	217	35.9									6										10
Q9M158;D7M4Z8	AT4G01050	Rhodanese-like domain-containing protein 4, chloroplastic	STR4	-0.125681	2	7	7	7	6	3	4	6	5	6	3	4	6	5	6	3	4	6	5	18.9	18.9	18.9	Q9M158;D7M4Z8	49.387	466	27.8					8										4
Q9LHA8;D7L0I2	AT3G12580	Heat shock 70 kDa protein 4	HSP70-4	-0.12653	2	32	9	5	23	20	25	24	22	6	4	8	8	7	4	3	5	4	5	51.2	21.4	12.9	Q9LHA8;D7L0I2	71.101	650	27.8				7										4
Q9S9P1;D7KSR8;D7KDL4;Q8H2J8	AT1G15930	40S ribosomal protein S12-1	RPS12A	-0.127106	4	8	8	6	8	4	7	7	6	8	4	7	7	6	6	3	5	5	4	43.8	43.8	31.9	Q9S9P1;D7KSR8;D7KDL4	15.377	144	32.6									10										4
Q9SZ83;D7LXC3	AT4G09670	Uncharacterized oxidoreductase At4g09670		-0.127779	2	9	9	9	5	2	4	4	3	5	2	4	4	3	5	2	4	4	3	30.7	30.7	30.7	Q9SZ83	39.562	362	30.5						5										2
Q9SK22	AT2G09990	40S ribosomal protein S16-1	RPS16A	-0.129	1	9	9	1	9	7	7	7	9	9	7	7	7	9	1	1	1	1	1	58.9	58.9	6.8	Q9SK22	16.631	146	35.7									11										7
Q41969;F4K6W6;D7M059;Q10LV9;Q7XHW8	AT5G20920	Eukaryotic translation initiation factor 2 subunit beta	EMB1401;EIF2 BETA	-0.129373	5	6	6	6	4	0	2	2	2	4	0	2	2	2	4	0	2	2	2	20.1	20.1	20.1	Q41969;F4K6W6;D7M059	30.663	268	28.4							4
Q8LB85;Q9LZ23;D7LXM3;F4JXP5	At5g04740	ACT domain-containing protein	T1E3_100	-0.129381	4	9	9	9	4	2	1	6	2	4	2	1	6	2	4	2	1	6	2	36.9	36.9	36.9	Q8LB85;Q9LZ23;D7LXM3	33.302	301	36.9							1	3									2
Q42560;B3H5Y0;D7MBS5;D7MUY1	AT4G35830	Aconitate hydratase 1	ACO1	-0.129915	4	39	28	24	31	28	30	31	30	21	19	19	22	20	18	16	17	18	17	58.8	45.1	40.1	Q42560;B3H5Y0	98.151	898	26.1			36										30
Q9LYK9	AT3G56340	40S ribosomal protein S26-3	RPS26C	-0.130158	1	4	4	0	4	3	4	4	3	4	3	4	4	3	0	0	0	0	0	37.7	37.7	0	Q9LYK9	14.628	130	33.9									5										3
Q9LM39;Q9LMS7;Q8L835;D7KGA5	At1g18070	G1 to S phase transition protein	T10F20.8	-0.130773	4	10	10	10	7	2	2	5	6	7	2	2	5	6	7	2	2	5	6	16.6	16.6	16.6	Q9LM39;Q9LMS7;Q8L835;D7KGA5	69.043	615	26.9				7										2
D7M5S8;P59224;Q6ZL24;D7MVK0	AT4G00100	40S ribosomal protein S13-2	RPS13B	-0.131205	4	8	8	1	7	6	7	6	6	7	6	7	6	6	1	0	1	1	1	45.7	45.7	7.9	D7M5S8;P59224	17.105	151	32									8										7
D7KGE8;Q9LPR4;Q30DX9	AT1G18500	2-isopropylmalate synthase 1, chloroplastic	IPMS1	-0.131408	3	17	17	4	11	5	12	5	10	11	5	12	5	10	3	1	2	1	2	35.7	35.7	9.2	D7KGE8;Q9LPR4;Q30DX9	68.671	630	26.9				10	1									5	1
Q9SAK4	AT1G79440	Succinate-semialdehyde dehydrogenase, mitochondrial	ALDH5F1	-0.131965	1	19	19	7	12	5	12	10	9	12	5	12	10	9	4	2	6	6	4	43	43	15.2	Q9SAK4	56.558	528	30.4					12										5
P93736;Q6NPT2;D7KBM5;Q56X13;Q851K9;Q2A9U5	AT1G14610	Valine--tRNA ligase	VALRS	-0.13266	6	15	15	14	8	5	8	3	5	8	5	8	3	5	8	5	8	3	4	18.8	18.8	18.1	P93736;Q6NPT2;D7KBM5	125.92	1108	21.4		8										5
Q9LS94;D7L955;Q75IJ1;Q5N7Z9;D7KIR1;D7L5K3;Q9C820;Q9LW76;Q9XI98;D7KE26;Q42248;F9FR82	AT3G18820	Ras-related protein RABG3f	RABG3F	-0.13275	12	7	7	4	5	3	3	3	5	5	3	3	3	5	2	2	1	1	3	46.6	46.6	31.6	Q9LS94;D7L955;Q75IJ1;Q5N7Z9	23.102	206	37.7								5										3
P54150;D7MGJ3	AT4G25130	Peptide methionine sulfoxide reductase A4, chloroplastic	MSR4	-0.132833	2	7	7	6	6	2	2	3	4	6	2	2	3	4	5	2	1	3	4	36.8	36.8	33.7	P54150;D7MGJ3	28.644	258	32.3								6										2
Q9CAV0;D7L2Z2;Q56ZZ2;P33444	AT3G04840	40S ribosomal protein S3a-1	RPS3AA	-0.133238	4	11	11	5	6	6	8	6	8	6	6	8	6	8	3	2	4	3	4	50	50	26.3	Q9CAV0;D7L2Z2	29.85	262	34.6							3	8									6	4	2
P49209;Q8LCC2;D7KIG0;Q9C885;Q56W98	AT1G33120	60S ribosomal protein L9-1	RPL9B;T16O9.23	-0.133334	5	10	10	8	7	8	8	8	8	7	8	8	8	8	5	6	7	7	7	53.6	53.6	45.4	P49209;Q8LCC2;D7KIG0;Q9C885	22.017	194	32.3							1	14									1	10
F4I3R0;F4I3R2;Q8H0S9;F4I3R1;Q9CAE1;B3H621;F4I3R4;D7KTD6;Q9CAJ3;Q0WMR3;Q87YK7	At1g63770	Peptidase M1 family protein	At1g63770;F24D7.4	-0.13378	11	43	43	43	27	17	24	26	27	27	17	24	26	27	27	17	24	26	27	60.7	60.7	60.7	F4I3R0;F4I3R2;Q8H0S9;F4I3R1;Q9CAE1;B3H621;F4I3R4;D7KTD6	110.81	987	29.2			30										18
D7KDQ6;Q6XJG4;Q9LP45;Q6XJG1;O81694;Q7X5X9;F0WCK3;Q75G86	AT1G29150	26S proteasome non-ATPase regulatory subunit 11	RPN6a;F28N24.15	-0.133827	8	13	13	13	9	5	7	8	8	9	5	7	8	8	9	5	7	8	8	23.3	23.3	23.3	D7KDQ6;Q6XJG4;Q9LP45;Q6XJG1;O81694	69.996	621	32.4						9										5
Q96300;D7KZI3	AT3G02520	14-3-3-like protein GF14 nu	GRF7	-0.134373	2	15	4	4	10	9	11	10	11	2	2	3	2	2	2	2	3	2	2	62.3	24.5	24.5	Q96300;D7KZI3	29.824	265	31.6							2										2
P22953;F4KCE5;Q42010;Q6LAE0	AT5G02500	Heat shock 70 kDa protein 1	HSP70-1;HSC70-1	-0.135202	4	45	45	5	31	32	29	29	31	31	32	29	29	31	4	3	3	2	4	68.7	68.7	11.8	P22953;F4KCE5	71.357	651	27.9		6	7	56		1					1	8	7	52	3
Q9CA90;F4HQC5	AT1G79870	Glyoxylate/hydroxypyruvate reductase A HPR2	F19K16.17	-0.135974	2	9	9	6	4	2	6	5	3	4	2	6	5	3	3	1	3	4	3	47.6	47.6	35.5	Q9CA90;F4HQC5	34.161	313	30.6							4										2
D7KD36;Q9C4Z6;D7L7Z8	AT1G48630	Guanine nucleotide-binding protein subunit beta-like protein B	RACK1B	-0.136869	3	15	10	3	10	8	8	10	8	5	4	5	7	6	2	1	0	2	1	58.9	47.2	20.2	D7KD36;Q9C4Z6;D7L7Z8	35.819	326	32.6							5										4
Q38814;D7MUD1;D6N3H1;Q7XXS4;F9F828	AT5G54770	Thiamine thiazole synthase, chloroplastic	THI1	-0.138607	5	6	6	6	3	6	3	3	3	3	6	3	3	3	3	6	3	3	3	28.9	28.9	28.9	Q38814;D7MUD1;D6N3H1	36.664	349	25.9							5										9
D7M4I9;Q8RVQ5;F4K0X7;C0Z285;Q0IP77	AT5G12370	Exocyst complex component 5	SEC10;AT5G12370	-0.139972	5	9	9	9	4	2	4	3	5	4	2	4	3	5	4	2	4	3	5	14.4	14.4	14.4	D7M4I9;Q8RVQ5;F4K0X7;C0Z285	89.719	825	29.8			4										2
F4IS32;O22832;D7LKH4;E4MWS9;D7KZJ5;Q9M881;Q9M880	AT2G43710	Acyl-[acyl-carrier-protein] desaturase;Acyl-[acyl-carrier-protein] desaturase 7, chloroplastic	SSI2;FAB2	-0.140254	7	14	14	9	12	5	7	5	7	12	5	7	5	7	8	2	4	3	5	45.6	45.6	31.9	F4IS32;O22832;D7LKH4;E4MWS9	45.65	401	28.1						13										5	2
P21276;F4JRV2;D7MGJ5;E4MXM8	AT4G25100	Superoxide dismutase [Fe], chloroplastic;Superoxide dismutase	SODB;FSD1	-0.14037	4	10	10	10	7	6	6	6	9	7	6	6	6	9	7	6	6	6	9	59.4	59.4	59.4	P21276;F4JRV2;D7MGJ5;E4MXM8	23.791	212	33.7								16	4									15	2
Q9SIP7	AT2G31610	40S ribosomal protein S3-1	RPS3A	-0.140409	1	17	17	0	14	11	10	13	14	14	11	10	13	14	0	0	0	0	0	58	58	0	Q9SIP7	27.519	250	32.2							13	11	2							1	13	6	2
O65253;O82462;D7M5B1;D7KBZ2;Q0WMB4;Q56ZE1;Q9LIZ8;Q8S5M6;Q87YQ1	At5g26710	F21E10.12 protein	F21E10.12;At5g26707	-0.141912	9	13	13	13	6	4	7	5	3	6	4	7	5	3	6	4	7	5	3	19.9	19.9	19.9	O65253;O82462;D7M5B1;D7KBZ2	82.066	728	23.6			7										4
Q8LA08;Q9LK29;D7LLY4;Q940N2;D7MJ34;Q9FKS5;F4KIR8;Q0WNJ4;Q94A63;Q0DJC3;Q942X6;Q0WL66	At3g27240	Cytochrome c, putative		-0.1422	12	7	7	7	3	1	4	6	4	3	1	4	6	4	3	1	4	6	4	38.4	38.4	38.4	Q8LA08;Q9LK29;D7LLY4;Q940N2;D7MJ34;Q9FKS5;F4KIR8	33.636	307	36.5							3	5									1
Q9M591;F4J0U9;D7LVL7;Q9SDJ2;Q40093	AT3G56940	Magnesium-protoporphyrin IX monomethyl ester [oxidative] cyclase, chloroplastic	CRD1	-0.142207	5	13	13	13	9	5	7	5	6	9	5	7	5	6	9	5	7	5	6	39.6	39.6	39.6	Q9M591;F4J0U9;D7LVL7	47.63	409	24.1						9										5
F4JKF3;P35132-2;D7MIS5;P35131-2;D7MDQ0;D7MSX1;P35131;P35132;P35133;Q7XR79;Q8L458;B9DFD0;P35131-3;F4KJ37	AT5G41700	Ubiquitin-conjugating enzyme E2 8;SUMO-conjugating enzyme UBC9;Ubiquitin-conjugating enzyme E2 10	UBC9;UBC8;UBC10;AT5G41700	-0.142305	14	2	2	1	2	2	2	2	1	2	2	2	2	1	1	1	1	1	1	25.3	25.3	10.1	F4JKF3;P35132-2;D7MIS5;P35131-2;D7MDQ0;D7MSX1;P35131;P35132;P35133;Q7XR79;Q8L458;B9DFD0;P35131-3;F4KJ37	20.212	178	31.4									4										3
O49629;D7ME60;E4MVH0	AT4G22240	Probable plastid-lipid-associated protein 2, chloroplastic	PAP2	-0.142804	3	9	9	7	4	1	1	4	6	4	1	1	4	6	3	0	1	2	5	40	40	31.6	O49629;D7ME60;E4MVH0	33.655	310	40								4									1	1
Q8VY57;D7LSZ4;Q9M2X1	At3g49870	ADP-RIBOSYLATION FACTOR-like protein	ARLA1C;T16K5.220	-0.143698	3	8	8	2	6	4	4	7	4	6	4	4	7	4	1	2	1	2	1	63.6	63.6	19.6	Q8VY57;D7LSZ4;Q9M2X1	20.403	184	30									8										4
F4ICG2;Q8W4F3;A4UVN3;D7KAJ6;D7LZB1	At1g25350	Putative tRNA-glutamine synthetase	OVA9;F4F7.3;F4F7.26	-0.144026	5	8	8	8	2	0	5	4	2	2	0	5	4	2	2	0	5	4	2	11.8	11.8	11.8	F4ICG2;Q8W4F3;A4UVN3;D7KAJ6	92.121	800	28			2
P49204;Q93VH9;F4K5C7;Q8VYK6;D7L9D5;D7MQD3;D7LZX5;C0Z342;F4IMI7;Q0E4Q0;Q5ZBX1	AT5G07090	40S ribosomal protein S4-2;40S ribosomal protein S4-1;40S ribosomal protein S4-3	RPS4B;RPS4A;RPS4D;AT5G07090	-0.144359	11	16	16	16	9	8	8	12	11	9	8	8	12	11	9	8	8	12	11	63.4	63.4	63.4	P49204;Q93VH9;F4K5C7;Q8VYK6;D7L9D5;D7MQD3;D7LZX5;C0Z342;F4IMI7	29.874	262	33.5								10									8	9
P38666;Q42347;D7LJ56;E4MW73;Q5N754;D7LUD5;C0Z2G1	AT3G53020	60S ribosomal protein L24-2;60S ribosomal protein L24-1	RPL24B;RPL24A	-0.146768	7	3	3	3	3	3	3	3	3	3	3	3	3	3	3	3	3	3	3	19.6	19.6	19.6	P38666;Q42347	18.632	163	34.3								3	2									3	2
P42644;F4KBI7;Q42053;B4YYC9	AT5G38480	14-3-3-like protein GF14 psi	GRF3	-0.146823	4	16	9	2	11	10	9	12	13	6	5	4	6	7	1	2	1	1	1	65.5	47.1	8.2	P42644;F4KBI7;Q42053	28.606	255	34.4							5	7									7	3
Q9LYT4;F4J738;F4J737;B9DFH6;D7LW98;Q56W71	At3g59020	Putative uncharacterized protein F17J16_70	F17J16_70;AT3G59020	-0.147473	6	13	13	11	9	5	2	5	5	9	5	2	5	5	7	4	2	4	3	17.3	17.3	15.5	Q9LYT4;F4J738;F4J737;B9DFH6;D7LW98	127.23	1112	19.6		8	2									5
P34066;D7MRF2	AT5G42790	Proteasome subunit alpha type-1-A	PAF1	-0.147631	2	11	11	4	8	6	8	8	9	8	6	8	8	9	2	2	4	3	3	61.2	61.2	28.4	P34066;D7MRF2	30.476	278	34.5							10	2									7
D7MUI1;Q67ZX8;Q9FNP8	AT5G61170	40S ribosomal protein S19-3	At5g61170;RPS19C	-0.147653	3	9	4	2	8	7	4	6	7	4	3	2	3	3	2	2	1	2	1	55.2	28	18.2	D7MUI1;Q67ZX8;Q9FNP8	15.697	143	32									5										3
D7LJJ4;P59230	AT2G27530	60S ribosomal protein L10a-2	RPL10AB	-0.148377	2	8	3	2	4	4	2	2	6	2	2	1	2	2	1	1	1	2	1	40.7	18.5	12.5	D7LJJ4;P59230	24.439	216	34.9								3										3
D7MBZ8;D7MCC6;O23515;Q0WWU9;Q2A9A8;Q8VYF1;D7LIJ6;Q8H8S1	AT4G16720	60S ribosomal protein L15-1;Ribosomal protein L15;60S ribosomal protein L15-2	RPL15A;At4g17390;RPL15B	-0.149363	8	5	5	5	3	4	3	3	4	3	4	3	3	4	3	4	3	3	4	30.4	30.4	30.4	D7MBZ8;D7MCC6;O23515;Q0WWU9;Q2A9A8;Q8VYF1;D7LIJ6	24.239	204	36.4								3										5
Q9FX54;B9DGZ4;F4HQT1;C0Z2I0;Q56WJ4	AT1G13440	Glyceraldehyde-3-phosphate dehydrogenase 2, cytosolic	T6J4.17;AT1G13440;GAPC2;At1g13440	-0.149738	5	29	29	1	25	19	24	23	24	25	19	24	23	24	1	0	0	0	0	84	84	6.5	Q9FX54;B9DGZ4;F4HQT1;C0Z2I0;Q56WJ4	36.913	338	31.3		14	13	14	8	49	17	18	6	10	1	10	14	15	8	34	12	12	4
P55231	AT4G39210	Glucose-1-phosphate adenylyltransferase large subunit 3, chloroplastic	APL3	-0.150571	1	5	4	1	3	0	2	3	2	2	0	2	3	2	1	0	1	1	1	16.3	14.4	3.6	P55231	58.029	521	28.3					2
D7KB05		Glyceraldehyde-3-phosphate dehydrogenase 2, cytosolic	GAPDH	-0.151591	1	18	2	0	13	14	13	13	14	0	2	1	2	2	0	0	0	0	0	28.1	2.6	0	D7KB05	67.224	606	35.9														3
Q96251;D7M5A5;B9DGP8	AT5G13450	ATP synthase subunit O, mitochondrial	ATP5	-0.151783	3	14	14	14	9	9	8	7	8	9	9	8	7	8	9	9	8	7	8	63	63	63	Q96251;D7M5A5;B9DGP8	26.321	238	31.8								14										12
D7LZZ6;Q94BT0;D7KE91;Q8RY24;Q56X42;G3LR83;D7LY17;F4JLK2	AT5G20280	Sucrose-phosphate synthase 1	SPS1	-0.152475	8	20	20	18	17	6	11	11	10	17	6	11	11	10	15	5	10	10	9	21.8	21.8	20.2	D7LZZ6;Q94BT0	117.35	1045	25.4		19										6
F4JY76;Q56XB4;Q8H152;D7L7F6;D7M4K2	At5g25757	RNA polymerase I-associated factor PAF67	At5g25754, At5g25757	-0.153291	5	8	8	6	5	2	5	4	3	5	2	5	4	3	4	1	4	4	2	22.4	22.4	19.3	F4JY76;Q56XB4;Q8H152	60.182	514	25.5					5										2
F4K2Y3;Q9FG66;D7MI04	At5g36210	Alpha/beta-hydrolase domain-containing protein	At5g36210	-0.154124	3	12	12	12	7	3	4	3	10	7	3	4	3	10	7	3	4	3	10	20.7	20.7	20.7	F4K2Y3;Q9FG66;D7MI04	81.305	730	30.9				7										3	1
Q9C5Y0-2;Q8L891;Q9C5Y0;D7MC37;E4MXP6;F4JNU6;Q0IZX5;Q8LGW5;Q10AU7	AT4G35790	Phospholipase D;Phospholipase D delta	PLDDELTA	-0.154285	9	12	12	12	5	5	6	8	7	5	5	6	8	7	5	5	6	8	7	18.3	18.3	18.3	Q9C5Y0-2;Q8L891;Q9C5Y0;D7MC37;E4MXP6;F4JNU6	97.778	857	27.1			5										6
Q9FF55;F4K0F7;F4K0F5;D7MTW1;D7LSE7;D7LS51;D7LSE4	AT5G60640	Protein disulfide isomerase-like 1-4	PDIL1-4	-0.154386	7	19	19	19	11	11	13	14	12	11	11	13	14	12	11	11	13	14	12	39.7	39.7	39.7	Q9FF55;F4K0F7;F4K0F5;D7MTW1	66.356	597	27.6			11										11
P48491;D7LV43;Q43279	AT3G55440	Triosephosphate isomerase, cytosolic	CTIMC	-0.154471	3	21	21	19	16	14	11	17	15	16	14	11	17	15	16	13	10	15	13	87	87	83.5	P48491;D7LV43	27.169	254	33.6							1	25	1	1							1	16	1
F4J4J5;Q96327;Q9C5I5;F4J4J3;B9DFJ0;D7LTY5;Q5W6H1;D7MIU2	At3g51800	Metallopeptidase M24 domain-containing protein	ATG2;AtG2;AT3g51800;AT3G51800	-0.155028	8	14	14	14	11	3	7	6	6	11	3	7	6	6	11	3	7	6	6	40.1	40.1	40.1	F4J4J5;Q96327;Q9C5I5;F4J4J3;B9DFJ0;D7LTY5	43.944	401	26					12	4									3	2
Q7Y208;F4HQ30;D7KUX1;D7SFH9	AT1G66970	Probable glycerophosphoryl diester phosphodiesterase 3	GPDL3;SVL2	-0.155148	4	15	15	12	12	6	10	11	14	12	6	10	11	14	9	3	8	8	11	26.3	26.3	22.7	Q7Y208;F4HQ30	83.787	763	26.5		16										7
D7LZ07;O24412;Q6EMB3;F4K0U3;D7L9W0;Q9C774;F4J683	AT5G05780	Probable 26S proteasome non-ATPase regulatory subunit 7	RPN8;RPN8a;RPN8A;F11B9.19	-0.155366	7	9	9	9	6	4	6	6	3	6	4	6	6	3	6	4	6	6	3	35.7	35.7	35.7	D7LZ07;O24412;Q6EMB3;F4K0U3;D7L9W0;Q9C774	34.811	308	28.4							6										4
D7KL41;Q42083;F9F239;A3CC66;F9F1J8;Q0JPQ3;D7MU66;D7MVU3;D7KQQ0;Q541X6;Q9C5W6;Q8LEN1	AT1G26480	Gene GF14		-0.155718	12	14	6	0	10	7	10	11	12	3	1	4	4	4	0	0	0	0	0	56.2	25.5	0	D7KL41	30.198	267	36.6							3										1
Q9C5C2;Q9C5C2-2;D7M4M7;Q9SE72;Q9SE73;Q9SE70;Q9SE71	AT5G25980	Myrosinase 2	TGG2	-0.156452	7	21	21	16	20	15	16	15	19	20	15	16	15	19	15	11	11	11	15	55.8	55.8	49	Q9C5C2;Q9C5C2-2	62.731	547	26.4			1	28	11									18	8
Q9ZV24;D7LK98	AT2G28900	Outer envelope pore protein 16-1, chloroplastic	OEP161	-0.156998	2	9	9	9	6	3	4	5	5	6	3	4	5	5	6	3	4	5	5	58.8	58.8	58.8	Q9ZV24;D7LK98	15.482	148	33								1	3	6								1	1
F4J5T2;Q0WQF7;D7LU35;Q654L9	AT3G52200	Dihydrolipoyllysine-residue acetyltransferase component 1 of pyruvate dehydrogenase complex, mitochondrial	LTA3	-0.157186	4	10	10	10	6	3	5	4	7	6	3	5	4	7	6	3	5	4	7	21.6	21.6	21.6	F4J5T2;Q0WQF7	77.893	713	28.3				6										3
F4JRE0;D7MVP0;Q9SU21;Q67ZX5;Q9XGQ5;Q9FYQ8;Q6Z656;D7MHP9;F4JYB8;Q8L424;Q9SU20;Q60DU0;Q67ZI3	At4g12650	Endomembrane family protein 70	AT4g12650	-0.158588	13	7	7	7	6	2	2	3	2	6	2	2	3	2	6	2	2	3	2	16.1	16.1	16.1	F4JRE0;D7MVP0;Q9SU21	74.139	652	24.4					6										2
Q9LU85;D7LQY4;D7LQY5;Q6DBN2	AT3G26070	Probable plastid-lipid-associated protein 4, chloroplastic	PAP4	-0.159112	4	3	3	3	2	2	1	1	2	2	2	1	1	2	2	2	1	1	2	15.7	15.7	15.7	Q9LU85;D7LQY4	27.163	242	35								1	2										2
Q8S9K8;D7LTF1	AT3G50440	Methylesterase 10	At3g50440	-0.15936	2	3	3	3	2	2	3	2	2	2	2	3	2	2	2	2	3	2	2	14.9	14.9	14.9	Q8S9K8	31.358	275	33.6								2										2
Q9S7N7;D7KN05;Q69QR6	AT1G55670	Photosystem I reaction center subunit V, chloroplastic	PSAG	-0.159649	3	4	4	4	2	2	3	2	2	2	2	3	2	2	2	2	3	2	2	21.9	21.9	21.9	Q9S7N7;D7KN05	17.085	160	38.9										2
Q9SIU0;D7L036;Q7F190	AT2G13560	Malic enzyme	NAD-ME1	-0.159881	3	17	17	17	13	6	13	10	9	13	6	13	10	9	13	6	13	10	9	44.9	44.9	44.9	Q9SIU0;D7L036	69.655	623	26				14										6
D7LYX4;Q39258;P0CAN7;D7KSU3;Q8SA35;Q5NB63;Q41396;D7L753;Q9C9Z8	AT4G11150	V-type proton ATPase subunit E1	VHA-E1	-0.160886	9	17	17	17	12	8	3	12	12	12	8	3	12	12	12	8	3	12	12	61.7	61.7	61.7	D7LYX4;Q39258	26.074	230	32.5							1	16	1				1				2	8
Q8RUF8;D7M4F4;Q9LYH1;F4JZF7	At5g12040	Omega-amidase	F14F18_210	-0.161964	4	8	8	5	6	4	6	3	6	6	4	6	3	6	4	3	4	3	5	23.8	23.8	17.3	Q8RUF8;D7M4F4;Q9LYH1;F4JZF7	40.33	369	32.6							6										4
E4MVZ0		mRNA, clone: RTFL01-03-H18		-0.162076	1	15	3	2	12	9	13	13	11	1	0	2	2	1	1	0	1	1	1	44.8	12.2	8.1	E4MVZ0	47.637	444	34.1					2
Q9SMT7;D7LS30;Q7XPV4	AT3G48990	4-coumarate--CoA ligase-like 10	4CLL10	-0.162447	3	18	18	18	14	8	8	12	14	14	8	8	12	14	14	8	8	12	14	48.1	48.1	48.1	Q9SMT7;D7LS30	55.544	514	31		1		5	16									7	9	1
Q0PGJ6;D7LKP8;Q0PGJ6-2	AT2G37770	Aldo-keto reductase family 4 member C9	AKR4C9	-0.163404	3	9	8	6	6	1	3	4	3	5	0	2	3	2	4	0	0	1	1	41	37.8	29.8	Q0PGJ6;D7LKP8;Q0PGJ6-2	35.136	315	35.3							5
B9DH50;Q9LTF2;Q0WWM0;D7MS73;Q9SW09;D7MFX5;F4JTD3	AT5G52650	40S ribosomal protein S10-3;40S ribosomal protein S10-1	AT5G52650;RPS10C;At5g52650;RPS10A	-0.163975	7	7	7	7	5	4	3	4	5	5	4	3	4	5	5	4	3	4	5	31.3	31.3	31.3	B9DH50;Q9LTF2;Q0WWM0;D7MS73;Q9SW09	19.482	179	34.2									5										4
Q09152;Q09152-2;D7MPY7;D7MC20;Q43315;F4JNF1	AT5G47770	Farnesyl pyrophosphate synthase 1, mitochondrial	FPS1	-0.164117	6	5	5	5	3	2	4	1	1	3	2	4	1	1	3	2	4	1	1	15.4	15.4	15.4	Q09152;Q09152-2;D7MPY7	44.261	384	29							3										2
Q9ZRQ2;Q9FLH2;O49541;Q0WLT5;Q6Z3X5	At5g65750	2-oxoglutarate dehydrogenase, E1 subunit	F6H11.130;At5g65750	-0.164437	5	28	16	6	23	12	17	12	17	15	7	8	7	9	5	2	3	4	4	37.7	24.5	8.6	Q9ZRQ2;Q9FLH2;O49541;Q0WLT5	116.65	1027	24		16										8
Q93ZN2;Q42146	AT1G60710	Probable aldo-keto reductase 4		-0.165198	2	11	11	3	5	5	4	5	5	5	5	4	5	5	0	1	1	1	0	34.2	34.2	8.7	Q93ZN2	37.924	345	31.5						5	1									5	1
Q6YSJ7;B5TM95;P93306;G1C2X4;G1C2V1;A7KNI1;F9G349	ATMG00510	NADH dehydrogenase [ubiquinone] iron-sulfur protein 2	NAD7;nad7	-0.165521	7	16	16	16	10	6	13	12	10	10	6	13	12	10	10	6	13	12	10	49.2	49.2	49.2	Q6YSJ7;B5TM95;P93306;G1C2X4;G1C2V1;A7KNI1	45.003	394	30.5				1		13										6
Q0WW10;Q9LD55;Q0WW15;D7LZK1;Q5ZEN1	AT4G11420	Eukaryotic translation initiation factor 3 subunit A	At4g11420;TIF3A1	-0.166251	5	10	10	10	8	6	5	6	8	8	6	5	6	8	8	6	5	6	8	11.4	11.4	11.4	Q0WW10;Q9LD55;Q0WW15;D7LZK1	114.3	987	26.4		9										6
B9DI04;D7KHV6;P42798;D7MIL3;Q9LX88;Q6K5R6;A0MES6;Q84ZP1;O80646;D7LD66	AT5G59850	40S ribosomal protein S15a-1;40S ribosomal protein S15a-4	AT1G07770;RPS15AA;RPS15AD	-0.16783	10	7	7	7	6	3	4	6	4	6	3	4	6	4	6	3	4	6	4	57.7	57.7	57.7	B9DI04;D7KHV6;P42798;D7MIL3;Q9LX88;Q6K5R6	14.804	130	29.3									6	7									1
P25696;Q944M3;Q56WK5	AT2G36530	Bifunctional enolase 2/transcriptional activator;Enolase	ENO2;At2g36530	-0.16937	3	28	28	6	24	20	24	24	25	24	20	24	24	25	4	3	5	5	5	78.2	78.2	16.4	P25696;Q944M3;Q56WK5	47.719	444	30.9		6	2	2	47	16	1					3			34	12	1
D7M7Y0;P49201;Q8L4F2;D7L8B4;Q1H5G2;Q9SF35;F0WC85;F9FHV1	AT5G02960	40S ribosomal protein S23-2;40S ribosomal protein S23-1	RPS23B;RPS23A	-0.169371	8	8	8	8	3	3	6	5	6	3	3	6	5	6	3	3	6	5	6	54.9	54.9	54.9	D7M7Y0;P49201;Q8L4F2;D7L8B4;Q1H5G2;Q9SF35	15.735	142	38									3	1								1	3
Q93WL3;Q9STK0;D7MG14	At4g25370	Double Clp-N motif protein	T30C3.40	-0.169697	3	7	7	7	6	5	1	2	2	6	5	1	2	2	6	5	1	2	2	44.5	44.5	44.5	Q93WL3;Q9STK0;D7MG14	26.05	238	20.7									7	1									5
Q9SX74;F4HYF3;Q8W4C7;D7KD10	At1g48420	F11A17.2 protein	F11A17.2;D-CDES;At1g48420/F11A17.2	-0.17048	4	10	10	10	8	3	5	5	3	8	3	5	5	3	8	3	5	5	3	35.7	35.7	35.7	Q9SX74;F4HYF3;Q8W4C7;D7KD10	45.332	414	25.2						8										3
D7MBP3;Q42064	AT4G36130	60S ribosomal protein L8-3	RPL8C	-0.170602	2	5	5	1	3	3	3	5	5	3	3	3	5	5	0	0	0	1	1	23.6	23.6	7.4	D7MBP3;Q42064	27.934	258	36.2								4										4
O49460;Q8LA39;D7MN25;Q9FFH5	AT4G28510	Prohibitin-1, mitochondrial	F20O9.200	-0.171595	4	8	8	3	6	2	5	3	2	6	2	5	3	2	3	0	1	2	0	31.2	31.2	11.1	O49460;Q8LA39	31.706	288	28.5						1	8	1									3
Q9LDZ0;D7M255;E4MXR5;O49369;B3H683	AT5G09590	Heat shock 70 kDa protein 10, mitochondrial	HSP70-10	-0.172031	5	33	31	19	22	17	22	22	23	22	16	20	21	23	13	11	11	13	13	56.2	54.5	36.4	Q9LDZ0;D7M255;E4MXR5	72.99	682	28.7				28										17
Q9M292;D7LNR0;Q8GUI0	At3g44330	Putative uncharacterized protein At3g44330	T22K7_10;At3g44330	-0.173138	3	5	5	5	4	2	1	4	2	4	2	1	4	2	4	2	1	4	2	11.7	11.7	11.7	Q9M292;D7LNR0;Q8GUI0	62.202	565	27.7					4										2
D7M276;P53492;E4MY15;Q1HPC1	AT5G09810	Actin-7	ACT7	-0.174373	4	23	23	2	20	21	18	15	19	20	21	18	15	19	1	2	2	2	2	72.1	72.1	10.9	D7M276;P53492;E4MY15	41.735	377	31.1		5	7	6	1	32	10	1	1	1	1	2	4	5	1	28	11	1	1
P41376;F4JEL4;F4JEL5;C0Z2Q9;A8MRZ7;D7L2A1;H9A0F9;D7KR32;Q9CAI7;Q9SE87	AT3G13920	Eukaryotic initiation factor 4A-1;Eukaryotic initiation factor 4A-3	TIF4A-1;EIF4A1;AT3G13920;TIF4A-3	-0.174465	10	20	5	5	16	13	17	14	14	3	3	5	4	4	3	3	5	4	4	65	15.8	15.8	P41376;F4JEL4;F4JEL5;C0Z2Q9;A8MRZ7;D7L2A1;H9A0F9;D7KR32;Q9CAI7;Q9SE87	46.704	412	32.2					1	4	1								3	3	1
Q84WV1;O81503;D7M4R7;Q6K3R8;Q5Z6U5;F0W2Y5	At5g26360	Putative chaperonin gamma chain	F9D12.18	-0.174539	6	16	16	12	10	5	7	9	10	10	5	7	9	10	7	4	6	7	8	36	36	27.4	Q84WV1;O81503;D7M4R7	60.339	555	26.8				10										5
A4QJR4;A4QKR1;P83755;Q0JEM7	ATCG00020	Photosystem Q(B) protein	psbA	-0.176576	4	8	8	7	8	7	7	8	7	8	7	7	8	7	7	6	6	7	6	24.4	24.4	21.2	A4QJR4;A4QKR1;P83755;Q0JEM7	38.936	353	32.7		1	3	3	4	3	3	16	2	1		1	1	3	3	3	4	14	1
Q96533;F4K7D6;D7MN51;Q0WM36;F0W3F6;F9F7T1;Q886L9	AT5G43940	Alcohol dehydrogenase class-3	ADH2;HOT5;At5g43940	-0.176765	7	23	23	19	18	13	18	15	13	18	13	18	15	13	14	11	14	13	9	77.3	77.3	65.4	Q96533;F4K7D6;D7MN51;Q0WM36	40.698	379	30.3						23	3	1								13	3
F4JTK8;Q8S9L3;C0Z224;C0Z3E9;D7MIP1	At4g38220	Peptidase M20/M25/M40 family protein	AT4G38220	-0.177553	5	13	13	1	8	5	10	8	7	8	5	10	8	7	0	0	0	0	1	40	40	1.8	F4JTK8;Q8S9L3;C0Z224;C0Z3E9	48.037	433	27.5					6	6									5	2
O22941	AT2G41790	Zinc-metallopeptidase, peroxisomal	PXM16	-0.177567	1	15	15	3	9	4	2	6	5	9	4	2	6	5	1	1	2	2	1	17.7	17.7	3.2	O22941	110.99	970	26.4		9										4
Q940B0;P42791;D7L3W4;D7M5H2;O22254;Q6ZDW5;Q5WMY3;Q10LN7;F0W513	AT5G27850	60S ribosomal protein L18-3;60S ribosomal protein L18-2	RPL18C;RPL18B	-0.179203	9	10	10	10	4	4	3	4	8	4	4	3	4	8	4	4	3	4	8	50.3	50.3	50.3	Q940B0;P42791;D7L3W4;D7M5H2	20.967	187	36.1								3	4								1	4	1
F4JN13;B9DFM6;Q9SAR5;F4JN17;E4MVY8	AT4G35450	Ankyrin repeat domain-containing protein 2	AKR2;AT4G35450	-0.179362	5	6	6	4	5	1	4	5	4	5	1	4	5	4	3	1	3	4	3	28	28	20.9	F4JN13;B9DFM6;Q9SAR5;F4JN17	38.056	350	27.1						5										1
D7LS24;P16181;D7LGR6;D7MBM0;Q7XIK5;O65569;Q42068;P17093;Q42128	AT3G48930	40S ribosomal protein S11-1	RPS11A	-0.17968	9	5	5	2	4	3	4	3	4	4	3	4	3	4	1	1	1	0	2	35	35	14.4	D7LS24;P16181;D7LGR6;D7MBM0	17.93	160	33.3								1	6									1	3
D7KNK9;Q93VR4;D7KPP9	AT1G24020	MLP-like protein 423	MLP423	-0.179699	3	8	8	8	5	5	7	5	5	5	5	7	5	5	5	5	7	5	5	51	51	51	D7KNK9;Q93VR4	17.082	155	31.9									5	2									5
D7LUQ4;O81845;O65623;Q56Z57;F0W7J2;Q2QZ12	AT3G54110	Mitochondrial uncoupling protein 1	F24B22.70;PUMP;At3g54110	-0.18021	6	10	10	10	4	4	3	3	8	4	4	3	3	8	4	4	3	3	8	34.3	34.3	34.3	D7LUQ4;O81845;O65623;Q56Z57	32.662	306	33.7							4	1	2	1							4
Q9FFR3;Q8LG34	AT5G41670	6-phosphogluconate dehydrogenase, decarboxylating		-0.18023	2	21	21	6	16	11	15	15	16	16	11	15	15	16	3	1	3	3	5	54.2	54.2	14.2	Q9FFR3;Q8LG34	53.317	487	29.2		1		1	25				1			1			16	1
Q8GX14;Q9SZ30;B9DHU6;D7MEL3;Q10NW0	AT4G26900	Imidazole glycerol phosphate synthase hisHF, chloroplastic;Glutamine amidotransferase;Cyclase;Imidazole glycerol phosphate synthase subunit hisF	At4g26900/F10M23_240;AT4G26900	-0.180307	5	14	14	14	9	2	3	9	9	9	2	3	9	9	9	2	3	9	9	32.6	32.6	32.6	Q8GX14;Q9SZ30;B9DHU6;D7MEL3	64.162	592	30.3					9										2
Q0WUV8;Q9ZT91;D7M3B6;D7KCE2;Q851Y8;D7M0F2;D7MIK9	AT4G02930	Elongation factor Tu;Elongation factor Tu, mitochondrial	At4g02930;TUFA	-0.181639	7	20	19	19	17	8	12	11	8	16	7	11	10	7	16	7	11	10	7	47.1	43.8	43.8	Q0WUV8;Q9ZT91;D7M3B6;D7KCE2	49.409	454	29.6						20									1	7
D7KRH1		ATP synthase subunit beta	ARALYDRAFT_475601	-0.181842	1	34	1	1	30	31	32	31	29	1	1	1	1	1	1	1	1	1	1	75.7	3.2	3.2	D7KRH1	53.946	498	30					2										2
O04616;D7M4Y4;B4YYA4;B3H429	AT4G01150	Uncharacterized protein At4g01150, chloroplastic		-0.181842	4	7	7	7	5	3	3	4	5	5	3	3	4	5	5	3	3	4	5	34.1	34.1	34.1	O04616;D7M4Y4	17.697	164	28.6										7
Q9SIP1;Q0WR03;D7LDN2	At2g31670	Putative uncharacterized protein At2g31670	At2g31670	-0.182383	3	12	12	12	7	2	3	4	7	7	2	3	4	7	7	2	3	4	7	65.4	65.4	65.4	Q9SIP1;Q0WR03	28.865	263	32								10										2
Q9LIN0	At3g26450	Major latex protein, putative	At3g26450	-0.182672	1	12	12	3	12	6	7	7	6	12	6	7	7	6	3	3	3	3	3	90.1	90.1	24.3	Q9LIN0	17.791	152	29									20										7
Q38950;F4JA59	AT3G25800	Serine/threonine-protein phosphatase 2A 65 kDa regulatory subunit A beta isoform	PP2AA2	-0.182821	2	12	12	1	7	3	6	6	4	7	3	6	6	4	1	0	0	1	0	28.8	28.8	1.9	Q38950;F4JA59	65.597	587	24.7				7	2									3	1
Q94A94;D7M4D7;Q949X7;D7L343;Q56ZB3	AT5G11880	Diaminopimelate decarboxylase 2, chloroplastic;Diaminopimelate decarboxylase 1, chloroplastic	LYSA2;LYSA1	-0.183385	5	12	12	12	7	5	7	6	5	7	5	7	6	5	7	5	7	6	5	28.2	28.2	28.2	Q94A94;D7M4D7;Q949X7;D7L343	54.163	489	28.6					7	1									5	2
Q42472;D7KT30;Q56W28;Q9AQU4	AT1G65960	Glutamate decarboxylase 2	GAD2	-0.183918	4	24	24	17	22	13	14	18	17	22	13	14	18	17	16	10	11	13	11	68.4	68.4	57.3	Q42472;D7KT30;Q56W28	56.14	494	28.1		3			30	1						3			14
Q39085	AT3G19820	Delta(24)-sterol reductase	DIM	-0.184765	1	15	15	1	10	9	8	10	6	10	9	8	10	6	0	0	1	0	0	31.9	31.9	2	Q39085	65.393	561	28					10										9
Q0WLE0;Q42525	AT4G29130	Hexokinase-1	At4g29130;HXK1	-0.185089	2	14	14	3	9	9	9	10	7	9	9	9	10	7	3	3	1	1	0	39.9	39.9	15.1	Q0WLE0;Q42525	53.706	496	27.5					10										9
O24456;D7KGA6;O24456-2;G3LJY8;F0WY68	AT1G18080	Guanine nucleotide-binding protein subunit beta-like protein A	RACK1A	-0.185825	5	21	21	16	17	19	16	17	14	17	19	16	17	14	12	15	13	14	12	67.6	67.6	56	O24456;D7KGA6;O24456-2	35.747	327	29.9							20	2									21
Q9FLT0;D7MKM8;Q0WM01;Q0WVT1	At5g61780	100 kDa coactivator-like protein	Tudor2;At5g61780	-0.186539	4	36	23	21	23	14	25	22	21	15	8	17	12	13	15	8	15	12	12	45	33	30.8	Q9FLT0;D7MKM8;Q0WM01	107.74	985	25.7		17										8
Q9FG81;D7MNK6;Q56ZC9	At5g43830	Aluminum-induced protein-like	At5g43830	-0.186671	3	9	9	8	6	3	0	3	3	6	3	0	3	3	5	2	0	3	3	49.4	49.4	45	Q9FG81;D7MNK6	27.509	251	31.2								6										3
P48349-2;F4KGV5;P48349;F4KGV2;D7M2X2;E3U8P5;A5YVT9;Q94C13	AT5G10450	14-3-3-like protein GF14 lambda	GRF6	-0.187198	8	13	10	7	10	6	6	10	11	8	5	5	8	8	5	3	3	6	5	49.5	40.3	26	P48349-2;F4KGV5;P48349;F4KGV2;D7M2X2	30.991	273	31.4								13										9
D7MSA3;Q9FLW9;Q93Z53;D7KHK5;Q8S7N6	AT5G52920	Plastidial pyruvate kinase 2	PKP2	-0.187227	5	6	6	6	1	3	2	5	4	1	3	2	5	4	1	3	2	5	4	17.8	17.8	17.8	D7MSA3;Q9FLW9	63.523	579	38.1					1										3
Q9SIB9;Q56WE8;Q96490	AT2G05710	Aconitate hydratase 2, mitochondrial	ACO2	-0.187521	3	43	43	4	31	29	32	34	30	31	29	32	34	30	3	4	1	2	1	57.9	57.9	6.7	Q9SIB9	108.2	990	28.9		3	52	1								3	50	1
Q8H149;Q9FF91;B9DHR5;B9DFF5;D7M2E2	At5g23890	Putative uncharacterized protein At5g23890	At5g23890;AT5G23890	-0.190431	5	7	7	7	7	3	4	4	2	7	3	4	4	2	7	3	4	4	2	13	13	13	Q8H149;Q9FF91;B9DHR5;B9DFF5	103.92	946	20.6		7										3
Q9M1R2;D7LSU0;Q2QS11;D7LSL9	At3g62120	Multifunctional aminoacyl-tRNA ligase-like protein	T17J13.80	-0.190505	4	4	4	4	3	1	1	1	1	3	1	1	1	1	3	1	1	1	1	9.2	9.2	9.2	Q9M1R2;D7LSU0	60.755	530	23.4				2	4										1
Q9C5Z3;Q9M2L8;Q9M4T7;D7LVR1	At3g57290	Eukaryotic translation initiation factor 3 subunit E	TIF3E1;F28O9.140	-0.191372	4	13	13	12	8	2	7	9	4	8	2	7	9	4	7	2	7	9	4	39.5	39.5	37.9	Q9C5Z3;Q9M2L8;Q9M4T7;D7LVR1	51.749	441	28.2					9										2
D7LRN1;Q8RXU5;D7L9S8;Q9SRK6;D7LHT2;D7LYD1	AT3G60245	60S ribosomal protein L37a-2;Putative 60S ribosomal protein L37a-1	RPL37AC;RPL37AB	-0.192279	6	4	4	4	2	4	3	3	2	2	4	3	3	2	2	4	3	3	2	44.6	44.6	44.6	D7LRN1;Q8RXU5;D7L9S8;Q9SRK6;D7LHT2	10.241	92	34.8										3
D7MMI4;P24636;Q6LAB6	AT5G44340	Tubulin beta-4 chain	TUBB4	-0.192457	3	24	5	5	19	15	19	21	17	3	2	3	5	2	3	2	3	5	2	74.3	20.7	20.7	D7MMI4;P24636	49.793	444	28.5					5										2
F4JLM5;Q9SV89;D7LY38;O82613;F0WLV0;D7MJD5;F9FHW3;F4J2W0	At4g10320	Isoleucyl-tRNA synthetase	F24G24.120	-0.193972	8	13	13	13	8	3	6	5	6	8	3	6	5	6	8	3	6	5	6	15.8	15.8	15.8	F4JLM5;Q9SV89;D7LY38	135.48	1190	24.8		8										3
Q9SRX2;D7KBB9;Q8W101;D7L670;Q9LUQ6;D7M432;P49693;Q10LR6	AT1G02780	60S ribosomal protein L19-1;Ribosomal protein L19	RPL19A	-0.194034	8	5	5	5	2	2	2	4	4	2	2	2	4	4	2	2	2	4	4	31.3	31.3	31.3	Q9SRX2;D7KBB9;Q8W101;D7L670	24.606	214	38.4								3										2
D7MMV3;P29512;D7LN67;E4MVN8;Q9ASR0;Q10FN6;Q56YW9		Tubulin beta-2/beta-3 chain	TUBB2	-0.194036	7	23	7	4	20	19	19	20	21	6	6	5	7	7	3	3	2	4	4	66.7	24.7	14.4	D7MMV3;P29512;D7LN67;E4MVN8;Q9ASR0;Q10FN6	50.747	450	31.3					6										6
P0CZ23;D7KG21;Q9LNB8	AT1G06290	Acyl-coenzyme A oxidase 3, peroxisomal	ACX3	-0.194447	3	17	17	5	14	3	8	5	9	14	3	8	5	9	5	2	4	2	1	29.3	29.3	7.7	P0CZ23	75.675	675	24.5				15										3
D7LAV8;P28769;Q5E917;Q8H0U0;Q7FAT6;F9FBM6	AT3G20050	T-complex protein 1 subunit alpha	CCT1;At3g20050	-0.195312	6	15	15	15	8	5	6	10	9	8	5	6	10	9	8	5	6	10	9	39.3	39.3	39.3	D7LAV8;P28769;Q5E917;Q8H0U0	59.181	545	28.1				6	6									5	5
D7M345;Q84WW2	AT5G24400	Probable 6-phosphogluconolactonase 5, chloroplastic	EMB2024	-0.195346	2	4	4	4	4	2	0	3	2	4	2	0	3	2	4	2	0	3	2	10.1	10.1	10.1	D7M345;Q84WW2	35.865	327	28.7								4										2
Q8LFK9;Q8VYV7;Q9FKX0;D7MN11;F4JZ33;Q651F0	At5g66120	3-dehydroquinate synthase-like protein	At5g66120	-0.19622	6	15	15	15	10	5	10	6	9	10	5	10	6	9	10	5	10	6	9	39.1	39.1	39.1	Q8LFK9;Q8VYV7;Q9FKX0;D7MN11;F4JZ33	48.122	442	30.6						11										5
Q9FGH3;D7MQE2	At5g58490	Cinnamoyl-CoA reductase-like protein	At5g58490	-0.197253	2	7	7	7	4	2	6	4	5	4	2	6	4	5	4	2	6	4	5	29.9	29.9	29.9	Q9FGH3	35.757	324	33.4							4										2
Q9SI76;Q5XEP2;Q84TJ2	At1g62740	Putative stress-inducible protein	At1g62740	-0.197775	3	8	8	8	4	0	2	3	7	4	0	2	3	7	4	0	2	3	7	19.7	19.7	19.7	Q9SI76;Q5XEP2;Q84TJ2	67.324	594	31.1				4
Q9LMU0;B9DH36;D7KG90	AT1G17890	Putative GDP-L-fucose synthase 2	GER2	-0.197879	3	10	10	6	8	5	6	7	4	8	5	6	7	4	5	3	4	4	2	45.7	45.7	34.5	Q9LMU0;B9DH36;D7KG90	36.227	328	29.6							8										5
F4JXW9;Q9LYD6;D7M3R9	At5g11560	PQQ_DH domain-containing protein	F15N18_150	-0.197894	3	16	16	16	11	3	6	4	5	11	3	6	4	5	11	3	6	4	5	20.2	20.2	20.2	F4JXW9;Q9LYD6;D7M3R9	108.87	982	24		11										3
Q9M2L4;D7LVR5;D7LH86;E4MWW2	AT3G57330	Putative calcium-transporting ATPase 11, plasma membrane-type	ACA11	-0.198016	4	7	7	4	5	0	3	3	2	5	0	3	3	2	2	0	2	3	2	8.1	8.1	5.1	Q9M2L4;D7LVR5;D7LH86;E4MWW2	111.94	1025	24.8			5
Q9LQ04;Q94EZ7;D7KU39;Q8L9Z8;Q6EPQ1;D2WK23	At1g63000	3,5-epimerase/4-reductase	F16P17.17	-0.198992	6	11	9	9	7	7	9	8	9	6	6	8	8	7	6	6	8	8	7	53.5	46.2	46.2	Q9LQ04;Q94EZ7;D7KU39;Q8L9Z8	33.597	301	32.2							6										7
Q8RWG8;D7LBJ3	AT2G30060	Ran-binding protein 1 homolog b	RANBP1B	-0.199444	2	8	6	5	7	2	6	6	5	5	2	4	5	5	4	1	4	5	5	50.7	40.6	35.5	Q8RWG8;D7LBJ3	24.389	217	35							5										2
Q8L7F2;Q96250;D7LFP2;Q0WWB3;Q7G3Y4	AT2G33040	ATP synthase gamma chain;ATP synthase subunit gamma, mitochondrial	At2g33040;ATPC	-0.199463	5	15	15	15	12	10	12	10	11	12	10	12	10	11	12	10	12	10	11	54.8	54.8	54.8	Q8L7F2;Q96250;D7LFP2;Q0WWB3	35.476	325	33.9							14	4									11	3
Q8GYA6;D7MGW6	At4g19006	26S proteasome regulatory subunit N9	RPN9b	-0.199902	2	5	5	2	4	1	2	3	2	4	1	2	3	2	2	1	1	1	1	14.5	14.5	6.7	Q8GYA6;D7MGW6	44.02	386	24.3						4										1
D7KE68;O23016;E7BXE5	AT1G04690	Probable voltage-gated potassium channel subunit beta	KAB1	-0.199969	3	9	9	9	5	3	8	6	6	5	3	8	6	6	5	3	8	6	6	37.2	37.2	37.2	D7KE68;O23016	36.51	328	33.4							5										3
Q9ZST4;Q9ZST5;D7M475	AT4G01900	Nitrogen regulatory protein P-II homolog	GLB1	-0.200152	3	7	7	7	5	5	3	5	5	5	5	3	5	5	5	5	3	5	5	35.7	35.7	35.7	Q9ZST4	21.275	196	33.4									1	5									2
D7MPW0;Q9FPJ4;D7MBX4;Q9SEH3;Q2A9V7;Q2A9H3;Q2A998;Q0JQ62;Q6H8G2;Q949E2;Q2A9M1;D7KCK9;D7KP34;D7M6C2;P28188;Q0JLX8	AT5G47200	Ras-related protein RABD2b;Ras-related protein RABD2c	RABD2B;RABD2C	-0.200259	16	6	6	6	5	4	3	5	5	5	4	3	5	5	5	4	3	5	5	49.5	49.5	49.5	D7MPW0;Q9FPJ4;D7MBX4;Q9SEH3;Q2A9V7;Q2A9H3;Q2A998	22.313	202	31.1								6	2									5
Q9LW57	AT3G23400	Probable plastid-lipid-associated protein 6, chloroplastic	PAP6	-0.200291	1	6	6	2	5	5	4	4	5	5	5	4	4	5	2	1	2	2	2	30.3	30.3	13	Q9LW57	30.454	284	31.8								6									2	5
Q9LR30;Q9LR30-2;D7KNE6	AT1G23310	Glutamate--glyoxylate aminotransferase 1	GGAT1	-0.200384	3	19	19	7	15	12	14	12	16	15	12	14	12	16	5	3	5	2	7	46.8	46.8	12.3	Q9LR30;Q9LR30-2;D7KNE6	53.301	481	30.6					17										12
Q0WWC2;Q39101;D7M6H4;E4MXC3;Q56ZR9;E4MWM3	AT5G01600	Ferritin;Ferritin-1, chloroplastic	At5g01600;FER1	-0.200599	6	12	12	11	8	5	8	6	8	8	5	8	6	8	7	4	7	6	7	42	42	42	Q0WWC2;Q39101;D7M6H4	28.178	255	30.4				1	5	1		12							3			8	1
D7L0L6		Putative uncharacterized protein	ARALYDRAFT_318060	-0.20133	1	30	2	1	19	19	18	21	20	2	2	1	2	2	1	1	0	1	1	34	1.9	1.9	D7L0L6	92.512	832	29.9			2									1	2
Q41931;I1VCA3;D7KUR2;C7DTK0;Q6DT77	AT1G62380	1-aminocyclopropane-1-carboxylate oxidase 2	ACO2	-0.202152	5	13	12	11	8	7	7	10	6	8	7	6	9	5	7	7	5	8	5	56.2	53.8	51.6	Q41931;I1VCA3;D7KUR2;C7DTK0	36.183	320	29.2						10	5									8	6	1
Q42044;Q9LWA0;D7LBW6	At2g45180	Protease inhibitor/seed storage/lipid transfer protein (LTP) family protein	At2g45180	-0.202161	3	5	5	5	2	1	2	3	1	2	1	2	3	1	2	1	2	3	1	56.7	56.7	56.7	Q42044;Q9LWA0	13.955	134	35.1										3
Q9STX2;A8MRU3;C0Z2X0;D7M8W5;Q39171	AT4G24220	3-oxo-Delta(4,5)-steroid 5-beta-reductase	T22A6.50;VEP1;AT4G24220	-0.202267	5	14	14	14	11	6	10	8	10	11	6	10	8	10	11	6	10	8	10	49.5	49.5	49.5	Q9STX2;A8MRU3;C0Z2X0;D7M8W5;Q39171	44.23	388	31.7						11										6
D7KC68;D7KJS0;D7KJT1;Q0WSS0;Q43291;Q9FDZ9;F0W0J7;Q9SHE5;Q42194	AT1G09690	60S ribosomal protein L21-1;60S ribosomal protein L21-2	At1g57860;RPL21A;RPL21E	-0.202477	9	5	5	5	5	4	4	4	4	5	4	4	4	4	5	4	4	4	4	37.8	37.8	37.8	D7KC68;D7KJS0;D7KJT1;Q0WSS0;Q43291;Q9FDZ9	18.665	164	32.8								2	7									3	3
D7M6L0;Q8LPJ5;Q9LYK1;F9FYY6	AT5G14590	Isocitrate dehydrogenase [NADP]	T15N1_80	-0.203484	4	15	12	8	12	6	7	8	7	10	4	4	6	5	7	3	2	4	4	37.2	31.9	21.3	D7M6L0;Q8LPJ5;Q9LYK1	54.828	492	27.8						11									1	4
D7KAM6;O04450;F4IAR7;F0W845;Q9FXD9;Q67ZE4	AT1G24510	T-complex protein 1 subunit epsilon		-0.20388	6	7	7	3	4	1	1	4	4	4	1	1	4	4	1	0	1	2	2	19.3	19.3	9.2	D7KAM6;O04450;F4IAR7	59.354	535	34.9					4										1
O82663;D7MLY6;E4MWB7;D7L067;Q9ZPX5;Q0D8R4;Q883Z9	AT5G66760	Succinate dehydrogenase [ubiquinone] flavoprotein subunit 1, mitochondrial	SDH1-1	-0.205871	7	19	19	18	13	16	13	14	14	13	16	13	14	14	13	15	13	13	13	42.7	42.7	41.5	O82663;D7MLY6;E4MWB7	69.656	634	28.4		4		18								1		16
D7KHX2;D7KHX1;P0DH99;Q0WL56;Q8GTY0;Q8W4H7;A8MSE8;F4HUA0;Q58I24;C0Z2H0;B9DI33;Q56YZ4;F0WN38;D7KDY0;P94007;P94010;Q56ZD4;P94008;P94009;Q42057;Q6NLF6;Q42105;Q42012	AT1G07940	Elongation factor 1-alpha 1;Elongation factor 1-alpha 3;Elongation factor 1-alpha 4;Elongation factor 1-alpha 2;Elongation factor 1-alpha	A1;A3;A4;A2	-0.205983	23	22	22	2	17	15	18	18	17	17	15	18	18	17	2	1	1	2	1	51	51	3.2	D7KHX2;D7KHX1;P0DH99;Q0WL56;Q8GTY0;Q8W4H7;A8MSE8;F4HUA0;Q58I24	105.13	951	30.1	2	10	12	11	24	18	16	13	2	1	3	8	11	12	18	16	17	12	1
Q9SAC6;D7KLJ1;Q0WLI2;D7M8U1;Q9STV0	AT1G10760	Alpha-glucan water dikinase 1, chloroplastic	GWD1;At1g10760	-0.206016	5	19	19	19	17	8	10	9	7	17	8	10	9	7	17	8	10	9	7	17.4	17.4	17.4	Q9SAC6;D7KLJ1;Q0WLI2	156.58	1399	23.1		17										8
F4ISU2;Q8S8J6;Q93ZJ6;O23037;F4I8Q1;C0Z3C2;Q56WB1	At2g32240	Uncharacterized protein	At2g32240	-0.206689	7	48	48	48	18	12	27	15	32	18	12	27	15	32	18	12	27	15	32	46.2	46.2	46.2	F4ISU2;Q8S8J6	148.61	1333	29.6	13	10									11	1
P42697;F4K015;D7MIM6;P42697-2;F0W9Q8;F9G2F9;Q7XBZ9;D7KCK1;D7LLN4;Q8LF21;B5X4Z5;Q8S3C9;Q84XF3;Q8S3C9-3;Q8S3C9-2;D7KHE0	AT5G42080	Dynamin-related protein 1A	DRP1A;DL1	-0.207107	16	11	11	10	7	4	5	3	6	7	4	5	3	6	7	4	5	3	5	23.3	23.3	22.1	P42697;F4K015;D7MIM6;P42697-2	68.171	610	22.8				7										4
Q67XB8;Q9FJ95;Q8LEV5;D7MRL0;B9DHK6;Q6ZBH2	AT5G51970	Sorbitol dehydrogenase-like protein	At5g51970;AT5G51970	-0.207266	6	16	16	16	11	9	9	9	5	11	9	9	9	5	11	9	9	9	5	62.1	62.1	62.1	Q67XB8;Q9FJ95;Q8LEV5;D7MRL0;B9DHK6	39.212	364	26.6						11										9
Q8W4M5;O65379;D7KN79	AT1G12000	Pyrophosphate--fructose 6-phosphate 1-phosphotransferase subunit beta 1	F12F1.13	-0.208408	3	9	9	7	5	5	6	7	5	5	5	6	7	5	4	5	6	5	4	24.7	24.7	21.2	Q8W4M5;O65379;D7KN79	61.459	566	26.7				5	2									5	1
Q8LFN3;Q94EZ9;Q9M888;Q9LFR8;D7KZI4;D7M809;Q8L7N0;Q6ASR1	At3g02530	Putative chaperonin	F16B3.16;F1N13_210	-0.208578	8	6	6	6	3	0	3	1	3	3	0	3	1	3	3	0	3	1	3	15	15	15	Q8LFN3;Q94EZ9;Q9M888;Q9LFR8;D7KZI4;D7M809;Q8L7N0	58.878	535	32.1				1	3
D7L218;P25858;Q0WVE7;Q8LAS0;Q56WW5;Q41949;Q56ZR3	AT3G04120	Glyceraldehyde-3-phosphate dehydrogenase C subunit	GAPC;At3g04120	-0.209145	7	28	3	1	23	19	23	24	25	1	1	1	3	2	1	1	1	1	1	81.1	13.6	8	D7L218;P25858;Q0WVE7;Q8LAS0	36.886	338	33.5		1	1	1		1	1	1				1	1	1		1	1	1
D7M726;F6M3L4;Q8L940;Q1HPB1;F9FPL5;F0WIL5;O80446	AT5G01410	Pyridoxal biosynthesis protein PDX1.3	PDX1.3;PDX13	-0.209231	7	10	10	4	5	4	7	3	3	5	4	7	3	3	3	1	2	0	1	27.8	27.8	11.7	D7M726;F6M3L4;Q8L940;Q1HPB1	33.216	309	29.4							5										4
C0LGM6;Q9M8T0;D7KZM1;C0LGT4;Q9FMD7;D7MK35;D7MK34	AT3G02880	Probable inactive receptor kinase At3g02880	LRR-RLK	-0.209467	7	8	8	8	6	2	3	5	6	6	2	3	5	6	6	2	3	5	6	17.1	17.1	17.1	C0LGM6;Q9M8T0;D7KZM1	67.752	627	26.6				6										2
Q94EG6;D7M797;Q65XW4	AT5G02240	Uncharacterized protein At5g02240		-0.20983	3	9	7	6	8	4	6	7	7	6	3	5	7	5	5	2	5	6	4	39.9	36.8	36.8	Q94EG6;D7M797	27.103	253	32								7									3	3
B3H746;Q38931;D7L6T0;D7MST5;Q9XFE4	AT3G25230	Peptidyl-prolyl cis-trans isomerase FKBP62	ROF1;FKBP62	-0.209884	5	16	16	14	12	4	6	5	8	12	4	6	5	8	10	4	4	4	6	36.3	36.3	32.9	B3H746;Q38931;D7L6T0	62.911	562	23.4				12	1									4
Q9SZE1;D7MD48	AT4G29120	Probable 3-hydroxyisobutyrate dehydrogenase-like 1, mitochondrial	F19B15.150	-0.210415	2	7	7	7	2	1	4	3	5	2	1	4	3	5	2	1	4	3	5	24.3	24.3	24.3	Q9SZE1;D7MD48	35.371	334	35.2							2										1
Q9FFW8;D7MJX6;F9FE75	At5g38530	Tryptophan synthase beta chain	TSBtype2	-0.210698	3	7	7	7	4	2	3	5	4	4	2	3	5	4	4	2	3	5	4	19.2	19.2	19.2	Q9FFW8;D7MJX6	55.741	506	31.5					4	1									2	1
P27323;Q570T4	AT5G52640	Heat shock protein 90-1	HSP90-1;At5g52640	-0.210847	2	22	10	1	15	11	10	17	15	4	2	2	6	5	0	0	1	0	0	35.3	17.3	1.3	P27323;Q570T4	80.635	700	30.5			4										2
D7LAU8;Q8LSN3;Q9LHE7;D7KFY9;Q8RZZ3;Q9SX52	AT3G19980	Phytochrome-associated serine/threonine-protein phosphatase 3;Phytochrome-associated serine/threonine-protein phosphatase 1	FYPP3;FYPP1	-0.212174	6	4	4	4	2	1	3	3	2	2	1	3	3	2	2	1	3	3	2	13.2	13.2	13.2	D7LAU8;Q8LSN3;Q9LHE7;D7KFY9;Q8RZZ3;Q9SX52	34.872	303	28.8							2										1
D7LSZ8;P51414;D7MUP8;Q9FJX2	AT1G50370	60S ribosomal protein L26-1	RPL26A	-0.213337	4	10	10	10	6	9	6	5	7	6	9	6	5	7	6	9	6	5	7	46.6	46.6	46.6	D7LSZ8;P51414	16.944	146	35.2									7										10
Q38867	AT3G56070	Peptidyl-prolyl cis-trans isomerase CYP19-3	CYP19-3	-0.213536	1	9	8	4	8	7	5	6	4	7	6	5	5	3	3	3	3	4	2	72.2	68.2	34.7	Q38867	18.92	176	31.6									8										6
Q94A28;Q0WWM2	AT4G26970	Aconitate hydratase 3, mitochondrial	ACO3	-0.213592	2	39	36	8	26	19	27	29	28	24	18	24	27	25	3	1	4	6	5	51.4	46.9	10.6	Q94A28	108.48	995	29.1			31	1									22
Q9FJX3;F4K3R8;D7MUP9;D7LSZ9;Q0WMF9	AT5G67500	Mitochondrial outer membrane protein porin 2	VDAC2	-0.215044	5	16	16	16	14	5	6	11	11	14	5	6	11	11	14	5	6	11	11	59.8	59.8	59.8	Q9FJX3;F4K3R8;D7MUP9	29.594	276	31.6							2	14									5	5
F4JMJ1;D7MCD3;O23508	AT4G16660	Heat shock 70 kDa protein 17	HSP70-17;dl4350w	-0.215134	3	16	16	16	14	6	9	8	8	14	6	9	8	8	14	6	9	8	8	23.2	23.2	23.2	F4JMJ1;D7MCD3;O23508	96.724	867	24.4		15										6
D7KPR3;Q9MAK9;B3H533;F9FZ49;F0W9R4;F0WR49;Q9FJC9;D7MSZ5;D7MDS6;Q9T090;Q5Z9Q8;D7KSP2;Q7XW77;Q42184	AT1G45000	26S protease regulatory subunit S10B homolog B	RPT4B	-0.216477	14	14	14	2	9	5	4	3	5	9	5	4	3	5	2	0	0	0	1	45.1	45.1	7	D7KPR3;Q9MAK9;B3H533	44.755	399	29.4		1	1		1	9						1			1	5
Q9SJV2;Q8LBG6;D7LL19;F4IGK5;Q9SJV1;D7LL20	At2g21250	NAD(P)-linked oxidoreductase domain-containing protein	At2g21250	-0.216705	6	12	12	7	9	4	9	7	8	9	4	9	7	8	6	3	5	5	4	35.3	35.3	24.3	Q9SJV2;Q8LBG6;D7LL19;F4IGK5	35.01	309	29.2							12										5
Q9SRH5;Q8LA84;D7LAH2;Q7M1W9	AT3G01280	Mitochondrial outer membrane protein porin 1	VDAC1	-0.217864	4	14	14	11	11	8	7	8	10	11	8	7	8	10	10	7	6	7	10	55.4	55.4	50.7	Q9SRH5;Q8LA84;D7LAH2	29.425	276	32.9							8	11									9	4
Q9C9D0;B3GN18;D7KRZ2	AT1G74100	Cytosolic sulfotransferase 16	SOT16	-0.218408	3	14	14	11	10	5	9	10	6	10	5	9	10	6	8	4	6	8	4	49.4	49.4	39.3	Q9C9D0;B3GN18;D7KRZ2	39.219	338	30.6						11										5	1
Q9SA73;Q8LDR5;D7KFL6;Q6Z1J6	At1g30580	GTP-binding protein	T5I8.3	-0.21878	4	21	21	21	12	7	12	16	7	12	7	12	16	7	12	7	12	16	7	64	64	64	Q9SA73;Q8LDR5;D7KFL6	44.471	394	28.6						15										7
D7M7A3;Q9LXG1;B3H7J6;D7MJG9;Q9FLF0;F9FUF2;Q9SZ81	AT5G15200	40S ribosomal protein S9-1;40S ribosomal protein S9-2	RPS9B;RPS9C	-0.219431	7	10	10	7	4	8	6	6	8	4	8	6	6	8	2	5	3	4	5	47	47	37.9	D7M7A3;Q9LXG1;B3H7J6;D7MJG9;Q9FLF0	23.008	198	33.9								5										10
F4IP55;Q96299;D7LIU3;F4IP53;E3U8P4;Q940R5;Q42058;Q42106;A5YWU6;A5YWV3	AT2G42590	14-3-3-like protein GF14 mu	GRF9;AT2G42590	-0.219963	10	9	8	8	7	7	6	9	7	6	6	5	8	6	6	6	5	8	6	37.3	33.7	33.7	F4IP55;Q96299;D7LIU3;F4IP53;E3U8P4;Q940R5	30.968	276	30.3								7									6	5
Q9ZW85;D7LJX7;F4IQ61	At2g43090	3-isopropylmalate dehydratase, small subunit	At2g43090	-0.22086	3	7	7	5	6	4	2	4	5	6	4	2	4	5	5	3	2	3	3	36.7	36.7	25.1	Q9ZW85;D7LJX7;F4IQ61	26.79	251	32.8								7										4
Q0WUV6;Q9LFA3;F4J849;D7LUB9;E4MVQ7	AT3G52880	Probable monodehydroascorbate reductase, cytoplasmic isoform 3	At3g52880;MDAR1	-0.221622	5	26	26	24	19	16	18	15	17	19	16	18	15	17	17	14	17	15	16	76.7	76.7	71	Q0WUV6;Q9LFA3;F4J849;D7LUB9;E4MVQ7	46.487	434	31.9					1	25	1								3	20	1
O49006;Q56W36;D7L333;Q42534;O04049;D7KLC0;O04050	AT3G14310	Pectinesterase/pectinesterase inhibitor 3;Pectinesterase inhibitor 3;Pectinesterase 3;Pectinesterase	PME3;At3g14310	-0.221722	7	16	16	16	15	14	14	14	14	15	14	14	14	14	15	14	14	14	14	39.9	39.9	39.9	O49006;Q56W36;D7L333	64.255	592	31						5	32	3	1						1	3	25	3
Q9S7T8;D7KAX2	AT1G47710	Serpin-ZX	T2E6.22	-0.221947	2	5	5	5	2	0	1	2	2	2	0	1	2	2	2	0	1	2	2	18.7	18.7	18.7	Q9S7T8	42.639	391	36.3						2
D7M4H1;Q9FMP3;Q94K57;Q56YS5;Q94J90	At5g12200	Dihydropyrimidinase	PYD2;At5g12200	-0.22214	5	6	6	6	2	2	5	4	4	2	2	5	4	4	2	2	5	4	4	13.9	13.9	13.9	D7M4H1;Q9FMP3;Q94K57;Q56YS5	57.7	531	29				2										2
O04091;Q940G0;D7KLL1;Q2R9Q8;Q93ZV4;Q2QWZ9;Q6ZI33	At1g10950	Endomembrane protein EMP70 precusor isolog	T19D16.13;At1g10950	-0.22268	7	5	5	5	4	3	4	3	2	4	3	4	3	2	4	3	4	3	2	11.2	11.2	11.2	O04091;Q940G0;D7KLL1;Q2R9Q8;Q93ZV4	66.873	589	23.6					4										3
A4FVT2;Q70E96;D7MBN1	AT4G36250	Aldehyde dehydrogenase;Aldehyde dehydrogenase family 3 member F1	ALDH3F1	-0.22283	3	5	5	5	3	2	1	3	2	3	2	1	3	2	3	2	1	3	2	15.1	15.1	15.1	A4FVT2;Q70E96;D7MBN1	53.615	484	28.8					3										2
P57106;Q8LA78	AT5G43330	Malate dehydrogenase, cytoplasmic 2;Malate dehydrogenase		-0.223051	2	18	7	4	12	10	13	14	12	5	2	2	4	4	3	0	2	2	1	59	29.2	16.6	P57106;Q8LA78	35.675	332	29.8							6										2
O81235;F4J504;Q8LEP0;D7L9S5;Q570M5	AT3G10920	Superoxide dismutase [Mn], mitochondrial;Superoxide dismutase	SODA;MSD1	-0.224802	5	9	9	9	8	3	6	3	8	8	3	6	3	8	8	3	6	3	8	48.5	48.5	48.5	O81235;F4J504;Q8LEP0;D7L9S5	25.444	231	30.5								11										3
F4JIF9;D7MBB8;O24633	AT4G14800	Proteasome subunit beta type;Proteasome subunit beta type-2-B	PBD2	-0.224925	3	7	7	1	3	2	2	3	5	3	2	2	3	5	1	1	0	1	1	38.1	38.1	5.1	F4JIF9;D7MBB8;O24633	23.827	215	35.5								3										2
Q9C6B3;D7KAQ4	AT1G47260	Gamma carbonic anhydrase 2, mitochondrial	GAMMACA2	-0.226169	2	11	11	9	9	4	2	10	6	9	4	2	10	6	7	2	0	9	4	50	50	41.4	Q9C6B3;D7KAQ4	30.065	278	33.2							1	10									3	3
Q9SX77;D7KAT8	AT1G47420	Uncharacterized protein At1g47420, mitochondrial		-0.226653	2	5	5	5	4	3	1	4	4	4	3	1	4	4	4	3	1	4	4	35.8	35.8	35.8	Q9SX77;D7KAT8	28.106	257	34.5									4										3
O48737;D7KCH0	AT1G03680	Thioredoxin M1, chloroplastic		-0.226903	2	5	5	5	3	3	3	3	4	3	3	3	3	4	3	3	3	3	4	35.8	35.8	35.8	O48737	19.664	179	33.8										4
Q9C514;D7KD58	AT1G48830	40S ribosomal protein S7-1	RPS7A	-0.228378	2	5	5	5	2	2	4	3	3	2	2	4	3	3	2	2	4	3	3	39.8	39.8	39.8	Q9C514;D7KD58	21.922	191	38.3								2										2
Q42547;B9DG18;B9DHU0;C0Z2I6;F4HUL6;Q2V4M4;B9DHR6;Q41924;O64954	AT1G20620	Catalase-3	CAT3;AT1G20620	-0.228407	9	31	31	5	29	24	23	23	27	29	24	23	23	27	5	4	5	5	5	76.6	76.6	15.9	Q42547;B9DG18;B9DHU0;C0Z2I6;F4HUL6;Q2V4M4	56.695	492	31.1	2	21	6	9	60	11	4	2		2		20	9	14	43	12	4	1
A8MRC4;B3LF87;P48006;D7KES3;Q42030;Q2R0M5;Q7XWV6	AT1G30230	Elongation factor 1-delta 1		-0.228927	7	12	12	5	9	8	8	9	9	9	8	8	9	9	3	3	2	3	3	48.1	48.1	24.2	A8MRC4;B3LF87;P48006;D7KES3	28.776	260	33							10	5									9	3
Q8RVG8;F4JQ55;Q9STX5;D7M8W9;F0WMB9	AT4G24190	Endoplasmin homolog	SHD	-0.229931	5	37	37	35	28	28	24	26	32	28	28	24	26	32	26	26	22	24	30	47.3	47.3	44.7	Q8RVG8;F4JQ55;Q9STX5;D7M8W9	94.19	823	29.2		3	32	3								3	32	1
O80950;Q8LBD2;A8MR44;D7LN76;D7LD33;O80948;Q8W4Q6	AT2G39310	Myrosinase-binding protein-like At2g39310	JAL22	-0.23109	7	11	11	6	4	2	2	6	4	4	2	2	6	4	2	1	0	5	2	36.7	36.7	22.1	O80950;Q8LBD2;A8MR44;D7LN76	50.462	458	33.3					4										2
Q8H7E1;D7M0Z6;Q7XWW0;D7M0Z4		Amine oxidase		-0.231619	4	11	11	2	7	3	1	7	3	7	3	1	7	3	1	1	0	2	2	28.2	28.2	4.7	Q8H7E1;D7M0Z6	57.037	507	27.5			2		4			1							3
Q8LFC0;D7MD24;Q6ZI55;D7MC59;O81796	AT4G35260	Isocitrate dehydrogenase [NAD] regulatory subunit 1, mitochondrial	IDH1	-0.231664	5	11	11	7	9	6	6	7	8	9	6	6	7	8	7	3	4	5	4	41.1	41.1	24.8	Q8LFC0;D7MD24	39.626	367	29.6						11										6
Q9SYM5;D7KVC4;D2WK32;Q10N92;D2WK31;D2WK33	AT1G78570	Probable rhamnose biosynthetic enzyme 1	RHM1	-0.232365	6	15	15	6	5	4	6	2	9	5	4	6	2	9	1	1	2	1	3	25.6	25.6	10.3	Q9SYM5;D7KVC4	75.371	669	28.7	1			3			1							3			1
D7KRQ5;Q9C9C5;Q9C9C6;D7KRY7;E4MX33	AT1G74050	60S ribosomal protein L6-3;60S ribosomal protein L6-2	RPL6C;RPL6B	-0.232499	5	9	9	4	6	6	5	6	7	6	6	5	6	7	4	2	2	3	3	41.2	41.2	19.3	D7KRQ5;Q9C9C5;Q9C9C6;D7KRY7	26.048	233	32.8							3	8									6	4
Q9SJL8;D7LJ85;F0WA18	AT2G36880	S-adenosylmethionine synthase 3	METK3	-0.233004	3	19	13	13	14	12	14	10	8	9	7	8	5	4	9	7	8	5	4	76.2	60	60	Q9SJL8;D7LJ85	42.497	390	26.8						13						1				8
Q1EBU1;Q8LBA3;Q96255;Q8L7P0;B9DHW8	AT4G35630	Phosphoserine aminotransferase;Phosphoserine aminotransferase, chloroplastic	At4g35630	-0.233191	5	22	22	2	13	12	16	15	12	13	12	16	15	12	1	1	1	1	1	68.1	68.1	8.8	Q1EBU1;Q8LBA3;Q96255;Q8L7P0	47.359	430	32						17										14
P49200;D7MLC6;D7MLC5;D7LNC4;Q8H189	AT5G62300	40S ribosomal protein S20-1	RPS20A;At5g62300	-0.233521	5	6	6	2	3	2	4	3	3	3	2	4	3	3	2	0	1	2	1	47.6	47.6	18.5	P49200;D7MLC6;D7MLC5;D7LNC4;Q8H189	13.878	124	35.1									3										2
Q0WUJ1;Q93WJ8	AT5G03630	Probable monodehydroascorbate reductase, cytoplasmic isoform 4	At5g03630	-0.234113	2	20	20	8	15	12	16	15	16	15	12	16	15	16	6	6	6	6	6	65.3	65.3	29.4	Q0WUJ1;Q93WJ8	47.479	435	30.2					9	21	1								10	13	1
Q9SUT5;E4MW41	AT4G11260	Protein SGT1 homolog B	SGT1B	-0.234191	2	4	4	4	2	0	3	2	4	2	0	3	2	4	2	0	3	2	4	14.8	14.8	14.8	Q9SUT5;E4MW41	39.762	358	36.7						2
Q9LY25;F4K6N0;Q8VZG7	At5g07350	Hypothetical protein	T2I1_60;Tudor1	-0.234504	3	36	36	8	27	12	21	20	19	27	12	21	20	19	8	2	5	3	4	42.6	42.6	11.9	Q9LY25;F4K6N0;Q8VZG7	114.68	1051	25	1	31	1								1	12	1
Q9M328;D7LUP3;Q8LC99	At3g53990	Hypothetical protein	F5K20_290	-0.23504	3	9	9	9	7	6	5	6	3	7	6	5	6	3	7	6	5	6	3	70.6	70.6	70.6	Q9M328;D7LUP3	17.793	160	32.3									8										9
P33207;D7KAN7;D7M684	AT1G24360	3-oxoacyl-[acyl-carrier-protein] reductase, chloroplastic		-0.236075	3	8	8	8	7	4	2	5	4	7	4	2	5	4	7	4	2	5	4	39.2	39.2	39.2	P33207;D7KAN7;D7M684	33.548	319	33.5								7										4
Q0WVZ3;Q38884;B9DGS3;F4II65;D7LDY2;F4II66;Q8GWC2;O82341;Q60EF6;Q6YS69;Q42175;D7LDY5;D7MXC6;Q42224	AT2G46280	Eukaryotic translation initiation factor 3 subunit I	At2g46280;TIF3I1;AT2G46280;TRIP-1	-0.238471	14	8	8	8	7	5	5	5	4	7	5	5	5	4	7	5	5	5	4	32.6	32.6	32.6	Q0WVZ3;Q38884;B9DGS3;F4II65;D7LDY2	36.388	328	29.1						3	7									3	5
Q9M9P3;Q93X08;Q6ZGL5	AT3G03250	Probable UTP--glucose-1-phosphate uridylyltransferase 2		-0.238586	3	27	27	7	23	18	20	18	21	23	18	20	18	21	5	5	5	4	6	72.1	72.1	15.8	Q9M9P3	51.738	469	28.9					31	1									20
Q8L715;Q9LJR2;Q39205;D7L419;Q9LNN3	At3g15356	Hypothetical protein		-0.239736	5	11	11	7	8	9	10	8	8	8	9	10	8	8	5	7	6	6	4	54.6	54.6	34.3	Q8L715;Q9LJR2;Q39205;D7L419	29.722	271	30.1							12	5									12
Q9LXZ4;D7LVG1;Q0WWG9	At3g56460	Quinone reductase-like protein	T5P19_110;At3g56460	-0.24005	3	8	8	8	8	2	6	7	5	8	2	6	7	5	8	2	6	7	5	37.9	37.9	37.9	Q9LXZ4;D7LVG1;Q0WWG9	37.265	348	29.6							9										2
D7KBJ0;Q93VT9;D7KXI8;Q93W22;D7KPN0;Q08770;Q2HIH6;C0Z3F6;F4HUJ2;Q93VL0;Q6LAD9;F9FJR3;F0WNC8;Q9XHG5	AT1G14320	60S ribosomal protein L10-1;60S ribosomal protein L10-3;60S ribosomal protein L10-2	RPL10A;RPL10C;RPL10B;AT1G66580;SAC52	-0.240602	14	11	11	11	6	8	4	5	5	6	8	4	5	5	6	8	4	5	5	46.4	46.4	46.4	D7KBJ0;Q93VT9;D7KXI8;Q93W22;D7KPN0;Q08770;Q2HIH6;C0Z3F6;F4HUJ2	24.917	220	31.6								7						1			1	8
O64530;O64530-2;D7KVZ4;A8MR47;B2D2I1	AT1G79230	Thiosulfate/3-mercaptopyruvate sulfurtransferase 1, mitochondrial;Sulfurtransferase	STR1;MST1	-0.240924	5	10	10	10	9	6	8	6	8	9	6	8	6	8	9	6	8	6	8	31.7	31.7	31.7	O64530;O64530-2;D7KVZ4;A8MR47	41.893	379	31.3							9										6
B9DGN3;Q9SLF7;F4IGR3;C0Z3G4;D7LJ05	AT2G27710	60S acidic ribosomal protein P2-2	AT2G27710;RPP2B	-0.241247	5	6	6	4	4	5	5	4	2	4	5	5	4	2	3	3	3	2	1	69.6	69.6	59.1	B9DGN3;Q9SLF7;F4IGR3;C0Z3G4	11.444	115	36										4
Q9SRZ6;Q8L9Z4;Q8RWH2;Q8RYD5;D7KT18;Q9XHX4;Q56ZW5	AT1G65930	Isocitrate dehydrogenase [NADP]	F12P19.10;At1g65930;IDH	-0.241571	7	29	29	19	24	21	22	18	19	24	21	22	18	19	16	13	13	11	12	68.5	68.5	39.8	Q9SRZ6;Q8L9Z4;Q8RWH2;Q8RYD5;D7KT18	45.746	410	29.9					20	38	2	1							22	28
Q94AG1;Q9SRR9;D7L6L0	At3g07470	Unknown protein	F21O3.18	-0.241647	3	3	3	3	3	2	2	3	3	3	2	2	3	3	3	2	2	3	3	23.1	23.1	23.1	Q94AG1;Q9SRR9	18.779	169	34.4									2	3									1
Q7DLR9;D7KB13;I0J3D8;D7KJN2	AT1G56450	Proteasome subunit beta type-4	PBG1	-0.242502	4	9	9	9	6	3	3	5	5	6	3	3	5	5	6	3	3	5	5	50.8	50.8	50.8	Q7DLR9;D7KB13;I0J3D8	27.651	246	32.4								6										3
Q9SQT8;D7L5G1	AT3G06350	Bifunctional 3-dehydroquinate dehydratase/shikimate dehydrogenase, chloroplastic;Dehydroquinate dehydratase;Shikimate dehydrogenase	EMB3004	-0.242563	2	15	15	15	5	4	11	10	10	5	4	11	10	10	5	4	11	10	10	31.2	31.2	31.2	Q9SQT8;D7L5G1	65.795	603	32.1				4	2									4	1
Q8L6Y1;D7KZU5	AT3G20630	Ubiquitin carboxyl-terminal hydrolase 14	UBP14	-0.24258	2	5	5	5	2	1	2	4	2	2	1	2	4	2	2	1	2	4	2	8.4	8.4	8.4	Q8L6Y1;D7KZU5	88.373	797	29.9			2										1
P55228;D7MLL7;E4MVS1;Q56ZU5;Q69T99;Q56ZT4	AT5G48300	Glucose-1-phosphate adenylyltransferase small subunit, chloroplastic;Glucose-1-phosphate adenylyltransferase	APS1;At5g48300	-0.24352	6	17	17	8	12	6	10	9	10	12	6	10	9	10	4	3	6	5	5	46.7	46.7	19	P55228;D7MLL7;E4MVS1;Q56ZU5	56.65	520	30					13										6
D7KVZ2;O23708;Q8L4A7;D7KEF7;O23708-2;Q6H852	AT1G16470	Proteasome subunit alpha type-2-A;Proteasome subunit alpha type-2-B	PAB1;PAB2	-0.243629	6	8	8	8	7	5	3	4	5	7	5	3	4	5	7	5	3	4	5	56.6	56.6	56.6	D7KVZ2;O23708;Q8L4A7;D7KEF7	25.703	235	30.5								7										5
Q9SK66;D7L2W1;Q6K6A4	AT2G20360	NADH dehydrogenase [ubiquinone] 1 alpha subcomplex subunit 9, mitochondrial		-0.244596	3	13	13	13	11	7	4	6	4	11	7	4	6	4	11	7	4	6	4	50.2	50.2	50.2	Q9SK66;D7L2W1	43.935	402	26.5						10	6									7	3
Q7FMW4		Pleiotropic drug resistance protein 15 (rice)		-0.245427	1	5	1	1	3	4	3	4	3	1	1	1	1	1	1	1	1	1	1	3.1	0.7	0.7	Q7FMW4	169.85	1509	25.6	1	1										1
D7M0I9;Q38946;C0Z209;F4K6P9;Q94F14;B9DH02;Q0WX01	AT5G07440	Glutamate dehydrogenase 2;Glutamate dehydrogenase	GDH2;AT5G07440;T2I1_150	-0.245464	7	18	18	12	12	11	10	15	12	12	11	10	15	12	8	6	6	10	8	55.2	55.2	40.4	D7M0I9;Q38946;C0Z209;F4K6P9;Q94F14	44.699	411	30.5						15										12
Q8GUM2	AT4G37910	Heat shock 70 kDa protein 9, mitochondrial	HSP70-9	-0.246519	1	26	20	8	17	14	19	15	18	13	11	13	10	14	5	6	6	4	4	43.8	36.7	17.9	Q8GUM2	73.074	682	28.3				13										11
Q9LHH7;Q8LEA3;D7KZR4;Q41938;D7M5M0	At3g12290	5,10-methylenetetrahydrofolate dehydrogenase/5,10-methenyltetrahydrofolate cyclohydrolase	F28J15.8	-0.246666	5	11	11	11	8	6	9	5	7	8	6	9	5	7	8	6	9	5	7	49.8	49.8	49.8	Q9LHH7;Q8LEA3;D7KZR4	31.589	299	29.1							9										6
Q42605;B9DI57;D7KPC6;Q9CAM5;D7KU13;Q8LDN8;D7KPA9	AT1G12780	UDP-glucose 4-epimerase 1	AT1G12780	-0.247511	7	7	7	7	4	1	3	4	3	4	1	3	4	3	4	1	3	4	3	31.6	31.6	31.6	Q42605;B9DI57;D7KPC6	39.157	351	32.8						4										1
D7MA76;F4JL11;Q9ASV4;O49600;Q8L7D3;D7KAQ0;F9GFC7;F4HXL3;Q9FWY7;D7M442;O04294;O49601;Q4JHM3;F0W161;D7KBB0;E4MWM1;D7M7E4;Q56WA3	At4g16143	Importin subunit alpha	IMPA-2;At4g16143;Impa-2;not annotated	-0.247687	18	13	13	9	10	8	6	8	11	10	8	6	8	11	7	5	4	5	7	38.1	38.1	28.6	D7MA76;F4JL11;Q9ASV4;O49600;Q8L7D3	64.581	583	29.8					11									1	8
Q9LKR3;D7KS87;Q8H1B3;Q8H1B3-2;D7KIY0	AT5G28540	Heat shock 70 kDa protein 11	HSP70-11	-0.24881	5	38	4	3	31	21	29	26	26	2	2	4	1	3	1	1	3	0	2	60.5	9	6.3	Q9LKR3;D7KS87	73.628	669	28.4				3		1							1	3	1
Q9LMK7	AT1G07140	Ran-binding protein 1 homolog a	RANBP1A	-0.2491	1	12	12	3	8	5	9	7	8	8	5	9	7	8	2	2	3	1	2	63.6	63.6	24.6	Q9LMK7	25.601	228	29.1						1	11	1								2	5
D7LN50		Unknown protein		-0.249359	1	14	1	1	13	8	9	11	12	1	1	1	1	1	1	1	1	1	1	41.4	5.3	5.3	D7LN50	54.199	510	25.5					1	1									1	1
Q9FF98	At5g23820	Unknown protein	UQI3	-0.249363	1	4	4	3	3	3	3	3	4	3	3	3	3	4	2	2	2	2	3	20.1	20.1	20.1	Q9FF98	17.907	164	37.8										3
Q8H121;Q94K62;D7MG76;F4JU03;F4JU04;O81869;Q9FL95;D7MKZ5;A0MFM2;Q9FL98;F9FAW0;B3H4D0;D7MKW5	At4g19880	Hypothetical protein	At4g19880;T16H5.240	-0.249402	13	10	10	10	9	6	7	8	7	9	6	7	8	7	9	6	7	8	7	30.3	30.3	30.3	Q8H121;Q94K62;D7MG76;F4JU03;F4JU04;O81869	40.575	356	31.6				1		6	9									6	6
O82628	AT3G01390	V-type proton ATPase subunit G1	VHA-G1	-0.24959	1	4	4	4	0	2	3	2	1	0	2	3	2	1	0	2	3	2	1	51.8	51.8	51.8	O82628	12.397	110	36.2
Q9LK72;D7L5R0	At3g16530	Lectin-like protein		-0.249736	2	10	7	6	7	5	9	9	10	5	4	6	7	7	4	3	5	6	6	55.1	38.8	35.9	Q9LK72;D7L5R0	30.509	276	31.9							13										8
Q8H1Y0;D7KPH3	AT1G24180	Pyruvate dehydrogenase E1 component subunit alpha-2, mitochondrial	IAR4	-0.250409	2	14	14	10	7	4	7	7	7	7	4	7	7	7	6	3	5	5	4	41	41	30.3	Q8H1Y0;D7KPH3	43.358	393	32.9						9										4
Q9LQQ3;B9DHT6;Q8LA49;D7KHV5;D7LK75;Q9SIA7	At1g07750	Putative globulin protein	F24B9.13;AT1G07750	-0.252108	6	10	10	10	8	5	3	5	6	8	5	3	5	6	8	5	3	5	6	35.1	35.1	35.1	Q9LQQ3;B9DHT6;Q8LA49;D7KHV5	38.31	356	32							8										5
Q0WSL0;Q9FJI5;D7MJ39	AT5G40760	Glucose-6-phosphate 1-dehydrogenase;Glucose-6-phosphate 1-dehydrogenase, cytoplasmic isoform 2	At5g40760;ACG12	-0.252571	3	11	11	6	7	1	4	4	3	7	1	4	4	3	5	1	3	2	2	23.5	23.5	14.8	Q0WSL0;Q9FJI5;D7MJ39	59.116	515	31					7										1
P41377;F4HV96;D7KM46;B9DHY5;B9DI27;F0WNC2;F0WNC3;F0WNC4;F9F246	AT1G54270	Eukaryotic initiation factor 4A-2	TIF4A-2;EIF4A-2;AT1G54270;AT3G13920	-0.25273	9	20	20	5	17	14	14	14	13	17	14	14	14	13	4	4	2	4	3	66	66	16.7	P41377;F4HV96;D7KM46;B9DHY5;B9DI27	46.762	412	31.2		1	2	2	9	25	1	5	4			1	3	4	13	14	3	4	4
D7LII1		Unknown protein		-0.253342	1	14	14	0	9	8	11	8	9	9	8	11	8	9	0	0	0	0	0	49.4	49.4	0	D7LII1	43.67	389	30.8						13										8
Q9M3C5;A7WM73;Q8LFK0;Q0WUA8	AT3G55260	Beta-hexosaminidase	T26I12.140;hexo1;At3g55260	-0.253618	4	7	7	3	2	1	2	5	2	2	1	2	5	2	1	0	1	1	2	16.5	16.5	8.4	Q9M3C5;A7WM73;Q8LFK0;Q0WUA8	63.214	557	32.1					2										1
D7MPM6;Q9SEI4;Q6Z875;F9FHR0;B1PBX8;F0WUE8;Q42235	AT5G58290	26S protease regulatory subunit 6B homolog	RPT3	-0.253795	7	11	10	10	8	2	6	4	3	7	1	5	3	2	7	1	5	3	2	34.3	31.4	31.4	D7MPM6;Q9SEI4;Q6Z875	45.751	408	23.7						8									1	1
Q9M084;Q8VYA0;D7MB89;D7LUN9;D7M8K7;Q8H104;Q9SZ27	At4g31180	Aspartate--tRNA ligase-like protein	AT4g31180;At4g31180	-0.253995	7	16	16	14	11	6	11	7	14	11	6	11	7	14	10	5	9	6	12	36.2	36.2	32.8	Q9M084;Q8VYA0;D7MB89	62.917	558	28.4				12										6
Q9FZ76;D7KGF2;Q8L9N4;C0Z2S4	AT1G18540	60S ribosomal protein L6-1	RPL6A;AT1G18540	-0.254502	4	9	4	4	5	6	5	5	5	3	2	2	2	1	3	2	2	2	1	40.3	18.5	18.5	Q9FZ76;D7KGF2;Q8L9N4;C0Z2S4	26.152	233	34.8								3									2	1
O81288;Q8L7U4;Q9FT78;F4JHJ0;D7M3H6	At4g02450	Hypothetical protein	T14P8.5	-0.25458	5	7	7	7	5	1	6	4	3	5	1	6	4	3	5	1	6	4	3	27.1	27.1	27.1	O81288;Q8L7U4;Q9FT78;F4JHJ0;D7M3H6	27.944	262	27							6										1
O23254;Q9FPJ3;Q8LBY1;D7MHA0;Q9SVM4;F0W673;D7MHA2	AT4G13930	Serine hydroxymethyltransferase	dl3005c;AT4g13930/dl3005c	-0.255228	7	20	20	20	16	16	17	18	16	16	16	17	18	16	16	16	17	18	16	58	58	58	O23254;Q9FPJ3;Q8LBY1;D7MHA0	51.717	471	29					18										17
O82514;C0Z2D0;D7MP07;F4KAP2;Q0IT43;F0WK61	AT5G63400	Adenylate kinase 1	ADK1;AT5G63400	-0.255759	6	9	9	7	6	4	6	6	7	6	4	6	6	7	5	3	5	4	6	47.2	47.2	43.5	O82514;C0Z2D0;D7MP07;F4KAP2	26.932	246	35.5							5	5									4	3
Q9SUR0;C0Z255	At4g23670	Putative major latex protein	F9D16.140	-0.256039	2	14	14	5	12	9	7	6	9	12	9	7	6	9	5	4	3	3	2	84.1	84.1	43.7	Q9SUR0	17.518	151	32.7									19										14
Q8LPS1;D7L4Q5;Q2RAL6;Q2QXT1;B6ZK02	AT3G05970	Long chain acyl-CoA synthetase 6, peroxisomal	LACS6	-0.25613	5	15	15	14	7	6	5	9	8	7	6	5	9	8	7	5	5	9	7	30	30	28.4	Q8LPS1;D7L4Q5	76.603	701	31.2				8										6
Q9C9P3;Q9SSG7;D7KSI6;F4HXD1;Q10Q61;D7L836;F4IFA4;Q8W4J5;Q9SJ94;Q2QYR4	At1g74910	Putative GDP-mannose pyrophosphorylase	F9E10.24;F25A4.12	-0.256253	10	7	7	7	7	3	3	2	4	7	3	3	2	4	7	3	3	2	4	21	21	21	Q9C9P3;Q9SSG7;D7KSI6;F4HXD1	45.563	415	24.6						8										3
P20649;E4MWD2;D7L1Z3;P20431;Q93ZM8;Q8L6I2;Q9SPD5;Q9SJB3;Q43128;Q5SMI6;Q56WU9;B7ZEI0;Q9LY32;G9B9K7;Q0WMF7;G3LL61;Q570C2	AT2G18960	ATPase 1, plasma membrane-type	AHA1	-0.256461	17	32	32	7	20	20	21	23	23	20	20	21	23	23	4	3	2	5	3	35.1	35.1	8.5	P20649;E4MWD2;D7L1Z3	104.22	949	29	5	10	20	3	2						3	11	20	3	2
Q06327;D7KQ31;I0J3B3	AT1G55020	Linoleate 9S-lipoxygenase 1	LOX1	-0.256494	3	9	9	9	3	2	3	3	0	3	2	3	3	0	3	2	3	3	0	15.6	15.6	15.6	Q06327;D7KQ31	98.044	859	29.2			3										2
Q9ZPI1;D7LAQ8	AT3G11710	Lysine--tRNA ligase		-0.256803	2	11	11	11	9	4	3	4	5	9	4	3	4	5	9	4	3	4	5	25.4	25.4	25.4	Q9ZPI1;D7LAQ8	70.887	626	24.6				10										4
P42645;D7M7J0;C0Z2P5	AT5G16050	14-3-3-like protein GF14 upsilon	GRF5;AT5G16050	-0.257041	3	17	12	5	11	10	11	13	14	7	7	8	9	9	2	2	2	4	5	69	56	27.6	P42645;D7M7J0;C0Z2P5	30.182	268	31.9							8	1									7	1
P93819;D7KDE2;B9DHX4;Q593N9;B0FUW0;D7MM63;Q9FJU0	AT1G04410	Malate dehydrogenase, cytoplasmic 1;Malate dehydrogenase	AT1G04410	-0.257255	7	23	23	8	16	18	20	19	18	16	18	20	19	18	6	8	6	6	7	77.4	77.4	25.3	P93819;D7KDE2;B9DHX4	35.571	332	32.6						12	32	1	1				1	1	1	13	27	1
P51419;Q0WRB8;A8MS28;D7MB93;Q7XC31;Q6K4T1;A6QRC8;D7LEW2;Q9SKX8	AT4G15000	60S ribosomal protein L27-3;60S ribosomal protein L27	RPL27C;At4g15000	-0.257839	9	5	5	2	4	5	4	4	4	4	5	4	4	4	1	2	1	2	2	37.8	37.8	17.8	P51419;Q0WRB8;A8MS28;D7MB93	15.607	135	31.5									6									2	5
P20115;P20115-2;D7LLK8;Q9M1D3	AT2G44350	Citrate synthase 4, mitochondrial	CSY4	-0.258398	4	14	14	8	9	7	10	8	7	9	7	10	8	7	4	2	4	3	2	36.3	36.3	21.1	P20115;P20115-2;D7LLK8	52.782	474	30.8					7	11									7	7
O04316	AT3G16410	Nitrile-specifier protein 4	NSP4	-0.25851	1	19	1	0	15	17	17	17	14	1	1	1	1	1	0	0	0	0	0	40.2	1.6	0	O04316	67.603	619	31.8					1	1									1	1
Q9FFS8;D7MIU6;A8MRV0	AT5G41520	40S ribosomal protein S10-2	RPS10B	-0.259475	3	3	3	3	3	3	3	2	2	3	3	3	2	2	3	3	3	2	2	26.1	26.1	26.1	Q9FFS8;D7MIU6;A8MRV0	19.733	180	32.8									3										3
Q29Q46;Q9SPE6;D7LVD3;F4IZC8;Q9LXZ5	AT3G56190	Alpha-soluble NSF attachment protein 2	ASNAP2;ALPHA-SNAP2	-0.259832	5	12	12	12	8	4	7	6	4	8	4	7	6	4	8	4	7	6	4	49.5	49.5	49.5	Q29Q46;Q9SPE6;D7LVD3;F4IZC8	32.755	289	30.9							8										4
D7LW47;P48578;Q8LAT9;D7LIT2;Q07100;F4IN36;F9F9F5;F0WBV7;F4IN38;F0X0F6;Q6EPR6;D7MF60;D7MKF9;P48528;P48529	AT3G58500	Serine/threonine-protein phosphatase PP2A-3 catalytic subunit;Serine/threonine-protein phosphatase;Serine/threonine-protein phosphatase PP2A-4 catalytic subunit	PP2A3;PP2A4;PP2A-3	-0.26088	15	10	10	4	5	2	7	3	3	5	2	7	3	3	3	1	2	2	0	50.8	50.8	23.6	D7LW47;P48578;Q8LAT9;D7LIT2;Q07100;F4IN36	35.767	313	29.7					1		5								1	1	2
Q9FVT2;C0Z2J4;D7KC82;Q42034	AT1G57720	Probable elongation factor 1-gamma 2	AT1G57720	-0.260933	4	19	19	11	17	11	10	11	14	17	11	10	11	14	9	7	6	6	9	56.7	56.7	30.8	Q9FVT2;C0Z2J4;D7KC82	46.4	413	31.4					21	9									14	6
Q9ZSK4;F4JXD5	AT5G59880	Actin-depolymerizing factor 3	ADF3	-0.261118	2	6	6	4	5	4	6	5	4	5	4	6	5	4	4	3	4	4	3	63.3	63.3	51.8	Q9ZSK4;F4JXD5	15.922	139	31.8									11										4
F9FUT2;F0X2K6		Unknown protein		-0.261296	2	2	1	1	1	2	1	2	2	1	1	1	1	1	1	1	1	1	1	2.8	1.8	1.8	F9FUT2;F0X2K6	87.179	799	27.6		1		2										2
O48676;D7KNM0;O48676-2;B2D2H1	AT1G24100	UDP-glycosyltransferase 74B1	UGT74B1	-0.261506	4	6	6	6	4	4	3	5	4	4	4	3	5	4	4	4	3	5	4	16.1	16.1	16.1	O48676;D7KNM0;O48676-2	51.002	460	28.2					4										4
Q9T082;Q93VP9;D7MEE1;D7MTP3;Q8LDI0;Q9LVW0	At4g27585	Hypothetical protein	AT4g27580	-0.26202	6	9	9	9	9	3	4	5	3	9	3	4	5	3	9	3	4	5	3	24.5	24.5	24.5	Q9T082;Q93VP9;D7MEE1	55.922	515	29.2					1	8									1	2
Q9FH82;D7MUR3;Q8LAE9;Q93ZX9;Q56Z06	At5g45280	Pectin acetylesterase		-0.262117	5	10	5	5	7	5	4	7	5	4	2	2	4	2	4	2	2	4	2	33.8	18.4	18.4	Q9FH82;D7MUR3;Q8LAE9;Q93ZX9	42.009	391	27.2						5										2
D7LTZ0;Q96329;Q56WB3;Q5ZEL4;Q75IR2;Q7F7Z7	AT3G51840	Acyl-coenzyme A oxidase 4, peroxisomal	ACX4;At3g51840	-0.262233	6	5	5	5	3	1	3	2	3	3	1	3	2	3	3	1	3	2	3	20.9	20.9	20.9	D7LTZ0;Q96329;Q56WB3	47.587	436	32.7						3										1
Q8H183;Q9FMF2;D7MRA7;Q8H530	At5g64370	Beta-ureidopropionase	BETA-UP	-0.262607	4	5	5	5	4	0	3	2	2	4	0	3	2	2	4	0	3	2	2	16.9	16.9	16.9	Q8H183;Q9FMF2;D7MRA7	45.552	408	29.1						4
Q0E0H5;F4I7B6;D7KLL0;P43291;Q9C958;Q0JD46;Q10EQ3;Q0J8R7;F4J0N1;D7MFT5;Q39192;Q940H6;D7MLE7;E4MWH0;Q39193;D7LTF5;O64812;D7LEM3;E4MXW8;Q940H6-2;B3H6F9;C8CBK4;Q0JHD4	AT1G10940	Serine/threonine-protein kinase SRK2A;Serine/threonine-protein kinase SRK2B;Serine/threonine-protein kinase SRK2D;Serine/threonine-protein kinase SRK2E;Serine/threonine-protein kinase SRK2I;Serine/threonine-protein kinase SRK2J	SRK2A;SRK2B;SNRK2.2;SRK2D;SRK2E;SRK2I;SRK2J	-0.262692	23	5	5	2	3	2	3	4	2	3	2	3	4	2	2	1	1	2	1	13.7	13.7	4.4	Q0E0H5;F4I7B6;D7KLL0;P43291;Q9C958;Q0JD46;Q10EQ3;Q0J8R7;F4J0N1;D7MFT5;Q39192;Q940H6;D7MLE7;E4MWH0;Q39193;D7LTF5;O64812;D7LEM3	41.803	365	29.8						3										2
O80576;Q8LCW6	At2g44060	Similar to late embryogenesis abundant proteins		-0.263361	2	13	13	6	9	8	8	9	8	9	8	8	9	8	3	3	4	3	3	47.7	47.7	20.9	O80576;Q8LCW6	36.036	325	30						12	3									9	6
Q9FW47;F4HR88;Q8LGC3;D7KJ86;E4MWE4;Q42307;Q8L7Q8;Q9FW49;F4HR92	At1g33590	Hypothetical protein	T1E4.3	-0.264381	9	20	20	20	17	15	13	15	19	17	15	13	15	19	17	15	13	15	19	55.9	55.9	55.9	Q9FW47;F4HR88;Q8LGC3;D7KJ86	55.578	512	30.1					21	1									16
F4JZY1;Q9FJ35;D7MIR6;Q38843	At5g41790	cytoskeleton-associated protein	CIP1;At5g41790	-0.264596	4	20	20	20	12	4	7	8	11	12	4	7	8	11	12	4	7	8	11	14.8	14.8	14.8	F4JZY1;Q9FJ35	181.98	1586	22.2	12										4
Q9M9W1;E4MXT5;D7L3W0;Q762A6;Q6YSX0	AT3G05560	60S ribosomal protein L22-2	RPL22B	-0.265662	5	7	7	2	6	4	5	4	2	6	4	5	4	2	2	2	2	1	1	50	50	20.2	Q9M9W1;E4MXT5;D7L3W0	14.018	124	28.1									7										4
Q0E4R7;Q0J0R8;H9A0G0		Unknown protein (rice)		-0.266362	3	2	2	2	2	1	1	1	1	2	1	1	1	1	2	1	1	1	1	10.4	10.4	10.4	Q0E4R7;Q0J0R8;H9A0G0	21.643	192	31.8								3										2
P45434;Q5M727;Q8LC49;D7LL05;F4IGI4	AT2G21160	Translocon-associated protein subunit alpha		-0.267655	5	4	4	4	2	2	2	3	2	2	2	2	3	2	2	2	2	3	2	19	19	19	P45434;Q5M727;Q8LC49;D7LL05;F4IGI4	28.167	258	36.4							2										2
E4MXB0		Unknown protein		-0.268236	1	22	2	2	17	15	18	18	20	2	2	2	2	2	2	2	2	2	2	68	12.2	12.2	E4MXB0	31.994	294	29.7		2	1	1	1	3	2	2	1	1	1	1	2	1	1	4	1	2	1
F4IKM1;B9DF84;Q94C81;B2BXL0	At2g29340	Putative tropinone reductase		-0.269045	4	7	7	6	5	2	2	2	4	5	2	2	2	4	5	1	1	1	4	31.3	31.3	28.7	F4IKM1;B9DF84;Q94C81	32.899	307	31.9								5										2
D7KN86;Q8RW90;O65374	At1g12050	Unknown protein	F12F1.8	-0.269645	3	7	7	7	1	2	3	3	4	1	2	3	3	4	1	2	3	3	4	26.1	26.1	26.1	D7KN86;Q8RW90;O65374	46.021	421	38.4						1										2
B9DFD5;Q94KI8;D7M2M4	AT4G03560	Two pore calcium channel protein 1	AT4G03560;TPC1	-0.269812	3	4	4	4	2	1	1	3	2	2	1	1	3	2	2	1	1	3	2	8.9	8.9	8.9	B9DFD5;Q94KI8;D7M2M4	84.872	733	29.8					2									1	1
Q9M5K3;G3LKG2;G3LKG8;Q56W11	AT1G48030	Dihydrolipoyl dehydrogenase 1, mitochondrial	LPD1	-0.270395	4	22	22	4	15	16	15	17	16	15	16	15	17	16	3	3	2	4	4	55	55	12	Q9M5K3	53.987	507	30.2					22	1									17	1
Q9LQ75;Q94K30;D7KP71;A8MQD9;D7LGT5;Q9ZUH5-2;D7LS74;Q9ZUH5	At1g01800	Unknown protein	T1N6.22	-0.271674	8	10	10	9	6	3	5	5	5	6	3	5	5	5	6	2	4	5	4	43.4	43.4	40.9	Q9LQ75;Q94K30;D7KP71;A8MQD9	35.171	325	32.4								8										3
Q7XJJ7;D7MRU1	AT5G64440	Fatty acid amide hydrolase	FAAH	-0.272101	2	8	8	8	2	2	3	1	5	2	2	3	1	5	2	2	3	1	5	18	18	18	Q7XJJ7;D7MRU1	66.078	607	32.2				2										2
Q1H5A3;Q43314;D7LXS2;Q94AA6	AT5G18170	Glutamate dehydrogenase;Glutamate dehydrogenase 1	GDH1	-0.272665	4	14	10	6	10	9	6	11	10	7	5	2	7	6	6	4	2	4	4	44.3	32.4	23.1	Q1H5A3;Q43314;D7LXS2;Q94AA6	44.524	411	30.7						7										5
O23715;D7LFI4	AT2G27020	Proteasome subunit alpha type-3	PAG1	-0.273571	2	8	8	7	5	2	2	3	4	5	2	2	3	4	4	2	1	2	3	35.7	35.7	30.9	O23715;D7LFI4	27.377	249	32.5								5										2
P54888;D7LV65;B3H5E3;Q941T1	AT3G55610	Delta-1-pyrroline-5-carboxylate synthase B;Glutamate 5-kinase;Gamma-glutamyl phosphate reductase	P5CSB;P5CS2	-0.273635	4	9	9	2	3	4	5	6	3	3	4	5	6	3	2	1	2	1	0	16.8	16.8	5.2	P54888;D7LV65;B3H5E3	78.87	726	28			3										4
Q8VZC3;D7MMB8;E4MXV7;F0W428	AT5G62530	Delta-1-pyrroline-5-carboxylate dehydrogenase 12A1, mitochondrial	ALDH12A1	-0.273889	4	22	22	22	12	8	11	13	7	12	8	11	13	7	12	8	11	13	7	54.1	54.1	54.1	Q8VZC3;D7MMB8;E4MXV7	61.772	556	31.4					12										8
F0W4W2		Putative heat shock protein of White Rust Pathogen of Arabidopsis thaliana		-0.274444	1	6	2	2	6	6	6	6	5	2	2	2	2	2	2	2	2	2	2	10.6	2.6	2.6	F0W4W2	71.425	643	27.7				3								1		4	1
O49485;Q8LGJ6;D7MF42;Q56WY7;Q7XMP6;Q2R4X7;B9GAL4;REV__F0WZN2	At4g34200	Phosphoglycerate dehydrogenase-like protein	AT4g34200	-0.275901	8	25	25	15	20	15	19	22	20	20	15	19	22	20	11	8	11	13	13	51.9	51.9	36	O49485;Q8LGJ6;D7MF42	63.324	603	31.3		10	2	6	26	4						4	1	3	18	5
D7MTA0;Q9FJN8;D7M982;D7M2W2;D7MKD0;Q9FE79;Q338Z5;D7KZQ3;Q9LH50;Q652A2;D7KQA2;Q9LNK1;Q5Z9Q7;D7MP39;Q2A9P3;Q2A9T3;Q9FGK5;Q8LHP5;D7LDN3;Q2A9Y1;Q9SIP0;D7KF80;P19892;D7L6K2;Q9SRS5;Q84QW0;P28187;D7LJY2;Q0WNE9	AT5G65270	Ras-related protein RABA4a;Ras-related protein RABA4c	RABA4A;RABA4C	-0.276117	29	5	5	2	4	2	0	3	3	4	2	0	3	3	1	0	0	1	1	24.3	24.3	11.5	D7MTA0;Q9FJN8;D7M982;D7M2W2;D7MKD0;Q9FE79;Q338Z5	24.856	226	33.3								4										2
D7LD50;D7LV29;Q8LD46;Q9M3C3;A8MS83;E4MW70;Q94CM9	AT2G39460	60S ribosomal protein L23a-1;60S ribosomal protein L23a-2	RPL23AA;RPL23AB	-0.276632	7	6	6	6	4	3	3	4	3	4	3	3	4	3	4	3	3	4	3	35.7	35.7	35.7	D7LD50;D7LV29;Q8LD46;Q9M3C3;A8MS83;E4MW70	17.541	154	35								2	5									3	3
P41916;D7LZE0;D7LZE2;D7MV11;P41917;Q8H156;B9VWC2;Q944C6;D7MUY7;Q42161;Q56ZT1	AT5G20010	GTP-binding nuclear protein Ran-1;GTP-binding nuclear protein Ran-2;GTP-binding nuclear protein Ran-3	RAN1;RAN2;RAN3	-0.27698	11	13	13	9	10	10	8	11	11	10	10	8	11	11	7	7	7	8	8	69.7	69.7	58.4	P41916;D7LZE0;D7LZE2;D7MV11;P41917;Q8H156;B9VWC2;Q944C6	25.276	221	32.7						2	3	11								1	5	10
Q67X97;Q94CC6;Q683F9;Q683B7;Q67ZA2;D7MBN8;O65511;A4VCL8;Q8GZA3	At4g36195	Prolyl carboxypeptidase like protein	At4g36195;F23E13.80	-0.277286	9	11	11	9	6	3	8	3	7	6	3	8	3	7	5	2	7	2	5	30.3	30.3	26.8	Q67X97;Q94CC6;Q683F9;Q683B7;Q67ZA2;D7MBN8;O65511;A4VCL8	54.787	488	31.8					7										4
Q9LTM0;D7LR28;E4MWS6	AT3G26210	Cytochrome P450 71B23	CYP71B23	-0.280121	3	8	6	4	4	3	5	6	4	2	1	3	4	3	1	1	2	4	3	22.8	18	13.2	Q9LTM0;D7LR28	56.923	501	33.8					2										1
O82662;Q8LAV0;D7L3N2;Q56Z20;Q0DZG1	AT2G20420	Succinyl-CoA ligase [ADP-forming] subunit beta, mitochondrial		-0.280373	5	28	28	28	20	17	18	14	22	20	17	18	14	22	20	17	18	14	22	64.1	64.1	64.1	O82662;Q8LAV0;D7L3N2	45.345	421	29.9						27										19	1
D7KR86;Q8LFH4;Q9CAT7;B9DI58;B4YYC3;Q84VF8;Q8LNW1	At1g73230	Putative transcription factor BTF3 (RNA polymerase B transcription factor 3)	T18K17.10;AT1G73230	-0.281181	7	6	6	4	5	1	3	5	2	5	1	3	5	2	4	1	3	3	1	29.7	29.7	25.5	D7KR86;Q8LFH4;Q9CAT7;B9DI58;B4YYC3	18.004	165	29.3									5									1	1
B9DFR6;Q0WWQ5;Q43725;F4J9F7;B9DI60;Q570E6;Q5JNB0	AT3G59760	Cysteine synthase;Cysteine synthase, mitochondrial	OASC;At3g59760;AT3G59760	-0.281234	7	13	11	4	8	3	6	6	7	6	1	4	4	5	2	1	2	2	4	40.4	35.1	12.5	B9DFR6;Q0WWQ5;Q43725;F4J9F7;B9DI60	46.115	433	36.5							6									1	1
B9DGQ1;Q8S4Y1;Q8S4Y1-2;D7ML38;Q9ASK5	AT5G48230	Acetyl-CoA acetyltransferase, cytosolic 1	AT5G48230;AAT1	-0.2816	5	13	13	13	10	8	10	12	5	10	8	10	12	5	10	8	10	12	5	50.1	50.1	50.1	B9DGQ1;Q8S4Y1;Q8S4Y1-2;D7ML38	41.411	403	28.5						11										8
C0SVD5;P32961;Q944K7;Q8LFU8;C0Z2F4	AT3G44310	Nitrilase 1	At3g44310;NIT1	-0.281957	5	23	23	15	17	12	14	15	19	17	12	14	15	19	9	6	7	8	12	73.7	73.7	46	C0SVD5;P32961;Q944K7;Q8LFU8	38.152	346	32.4		1	2	12	2	5	28	3					1	2	3	4	17	1
Q945K7;D7LWM4;D7L8C9;Q9SDG5	AT5G03290	Isocitrate dehydrogenase [NAD] catalytic subunit 5, mitochondrial	IDH5	-0.282139	4	11	11	6	8	7	11	7	8	8	7	11	7	8	5	3	6	3	3	36.4	36.4	26.2	Q945K7;D7LWM4;D7L8C9	40.624	374	31.6						7	8	1								3	7
Q6EMB6;Q9LNU4;D7KIA4;Q93ZI2;E4MXQ7;D7KT87;Q5XF45;Q9LQR8	AT1G20200	Probable 26S proteasome non-ATPase regulatory subunit 3a;Probable 26S proteasome non-ATPase regulatory subunit 3b	RPN3a;EMB2719	-0.282907	8	14	14	7	9	2	7	12	9	9	2	7	12	9	4	2	5	7	5	34.4	34.4	20.9	Q6EMB6;Q9LNU4;D7KIA4;Q93ZI2;E4MXQ7;D7KT87;Q5XF45;Q9LQR8	55.582	488	31.7					9										2
Q9ZU52;D7LR03;Q41992;Q94JJ0;Q42207	AT2G01140	Probable fructose-bisphosphate aldolase 3, chloroplastic	FBA3	-0.28371	5	18	15	15	12	11	14	9	15	9	9	11	7	12	9	9	11	7	12	47.8	43	43	Q9ZU52;D7LR03	42.327	391	31.1						13	2									10	4
Q9XEX2;F4ID64	AT1G65980	Peroxiredoxin-2B	PRXIIB;TPX1	-0.284418	2	8	8	4	7	4	5	6	6	7	4	5	6	6	3	2	3	3	3	82.7	82.7	38.3	Q9XEX2;F4ID64	17.428	162	33.9									10										4
Q93VI3	AT1G27400	60S ribosomal protein L17-1	RPL17A	-0.285802	1	6	6	1	4	3	4	4	5	4	3	4	4	5	1	0	1	1	1	33	33	5.7	Q93VI3	19.897	176	34.5								2	4									3	3
Q8L831;D7KWL3;Q8L831-2	AT1G79690	Nudix hydrolase 3	NUDT3	-0.286185	3	20	20	20	12	11	14	10	11	12	11	14	10	11	12	11	14	10	11	28.9	28.9	28.9	Q8L831;D7KWL3	86.856	772	26.7			12			2							11
Q0WW92;Q94AW8;F4J1V2;D7LMH1;D7M0T3;P42825;Q0V7U1;Q949C1;Q6F3B0;Q84PD0;Q9SAS0	AT3G44110	Chaperone protein dnaJ 3	At3g44110;ATJ3	-0.286245	11	8	8	8	7	0	4	3	3	7	0	4	3	3	7	0	4	3	3	28.3	28.3	28.3	Q0WW92;Q94AW8;F4J1V2;D7LMH1	46.444	420	28					8
Q9XIE2;D7KCN9;Q7PC86;Q0WM82	AT1G59870	ABC transporter G family member 36;ABC transporter G family member 35	ABCG36;ABCG35	-0.286797	4	40	40	8	23	23	25	24	25	23	23	25	24	25	6	6	6	7	8	29.2	29.2	6.7	Q9XIE2;D7KCN9;Q7PC86	165.08	1469	27	2	28									1	27
Q0WWK6;Q8LFA4;Q9FKK7;D7MNC2;E4MWW0;F4KC24;Q56Z35;B7ZEI2	AT1G15210	Xylose isomerase	At5g57655;XYLA	-0.287224	8	9	9	9	4	6	4	6	6	4	6	4	6	6	4	6	4	6	6	22	22	22	Q0WWK6;Q8LFA4;Q9FKK7;D7MNC2;E4MWW0;F4KC24	53.647	477	32.6					4										6
Q9SH69;D7KSU5	AT1G64190	6-phosphogluconate dehydrogenase, decarboxylating		-0.287701	2	17	6	6	15	13	15	14	13	5	4	5	5	4	5	4	5	5	4	49.1	16.4	16.4	Q9SH69;D7KSU5	53.377	487	30					5										4
Q8VXZ7;Q9LYL2;F4IZE4;D7LVE6;Q7XIV4	At3g56310	Putative alpha-galactosidase	F18O21_270	-0.28822	5	9	9	9	5	5	6	8	5	5	5	6	8	5	5	5	6	8	5	33.2	33.2	33.2	Q8VXZ7;Q9LYL2;F4IZE4	48.362	437	30.8					2	4									1	5
Q9LZN7;Q94K48;Q0WMY2	At3g62530	Hypothetical protein	T12C14_230	-0.288607	3	9	9	9	4	3	3	7	5	4	3	3	7	5	4	3	3	7	5	33.6	33.6	33.6	Q9LZN7;Q94K48	38.17	342	34.4									5	1									3
Q9SAJ4;Q8LFV7;D7KWJ1;C0Z3A6;Q56ZW1;F0WYR9	At1g79550	Phosphoglycerate kinase	T8K14.3;AT1G79550	-0.289499	6	26	24	19	20	21	20	20	22	19	19	18	18	21	15	15	15	15	16	85	80.8	66.8	Q9SAJ4;Q8LFV7;D7KWJ1;C0Z3A6	42.131	401	29.5						33	3									24	1
D7L5B5;Q9SL67;Q9SZD4;D7MD55	AT2G20140	26S proteasome regulatory subunit 4 homolog B;26S proteasome regulatory subunit 4 homolog A	RPT2B;RPT2A	-0.289632	4	12	12	1	7	6	5	6	7	7	6	5	6	7	0	0	0	0	1	37	37	2.3	D7L5B5;Q9SL67;Q9SZD4;D7MD55	49.332	443	30.6		1			9							1			5
Q0WMP6;Q94JQ4;Q9LTQ3;D7LAZ0;Q8H4B9	At3g20390	Translational inhibitor protein like	At3g20390	-0.289958	5	11	11	11	9	8	9	10	8	9	8	9	10	8	9	8	9	10	8	51.4	51.4	51.4	Q0WMP6;Q94JQ4;Q9LTQ3;D7LAZ0	27.8	255	34.1									9	9								1	4
Q9LF98;G3LNN5;Q0DIB5;Q5N725;D7MF88;O65581;D7LDD8	At3g52930	Fructose-bisphosphate aldolase	F8J2_100	-0.291184	7	27	2	2	20	18	23	17	22	2	1	2	2	2	2	1	2	2	2	87.2	12	12	Q9LF98	38.539	358	33.4						5	3									2	1
D7MC22;P92963;D7MBS2;Q6YY17;Q7XQN5;Q2A9B8;F0W4W8;O23561	AT4G17170	Ras-related protein RABB1c	RABB1C	-0.292313	8	7	7	2	4	0	2	3	3	4	0	2	3	3	1	0	1	1	1	42.7	42.7	10.9	D7MC22;P92963;D7MBS2;Q6YY17;Q7XQN5;Q2A9B8;F0W4W8	23.164	211	33								4
Q9SIU8;Q9SIU8-2	AT2G20630	Probable protein phosphatase 2C 20	PPC3-1.2	-0.293307	2	6	6	2	5	3	0	3	3	5	3	0	3	3	2	1	0	1	0	23.4	23.4	7.9	Q9SIU8;Q9SIU8-2	31.847	290	33.3								5									3	3
B9DFR1;P48347;P48347-2;F4I1C1;D7KLP9;E3U8P1;Q9S9Z8-3;Q9S9Z8;Q9S9Z8-2;Q56ZM0;Q7G888;F4I1B7;F4I1B8;A8IDU9	AT1G22300	14-3-3-like protein GF14 epsilon	AT1G22300;GRF10	-0.293598	14	19	19	15	17	10	10	11	10	17	10	10	11	10	13	7	8	8	7	65	65	61.4	B9DFR1;P48347;P48347-2;F4I1C1;D7KLP9;E3U8P1	28.9	254	31.4				1			4	24						1			11	15
Q9SKZ1;Q9SKZ1-2;D7LED4	AT2G32080	Transcription factor Pur-alpha 1	PURA1	-0.295188	3	6	6	6	4	1	4	2	3	4	1	4	2	3	4	1	4	2	3	28	28	28	Q9SKZ1;Q9SKZ1-2;D7LED4	32.2	296	28.6				1			5										1
Q9LT51;Q949W8;F4K670;D7MPD2	At5g49650	Xylulose kinase	XK-2	-0.295441	4	9	9	9	6	3	5	5	3	6	3	5	5	3	6	3	5	5	3	23.1	23.1	23.1	Q9LT51;Q949W8;F4K670;D7MPD2	61.869	563	28.2					7										3
P50883;Q0WW72;Q9LFH5;D7LJQ1;D7LUI1;Q9FF52;D7MTW5;Q0JAI2;Q6Z8E0	AT2G37190	60S ribosomal protein L12-1;60S ribosomal protein L12-2;60S ribosomal protein L12-3	RPL12A;At3g53430;RPL12B;RPL12C	-0.295582	9	6	6	6	4	5	5	5	5	4	5	5	5	5	4	5	5	5	5	45.2	45.2	45.2	P50883;Q0WW72;Q9LFH5;D7LJQ1;D7LUI1;Q9FF52;D7MTW5	17.942	166	34.6								2	5									2	6
B9DI55;P54609;D7L8D2;Q9LZF6;Q8H7F2	AT3G09840	Cell division control protein 48 homolog A;Cell division control protein 48 homolog E	AT3G09840;CDC48A;CDC48E	-0.296252	5	39	39	5	27	24	24	26	22	27	24	24	26	22	5	4	5	3	3	55.5	55.5	8.3	B9DI55;P54609;D7L8D2;Q9LZF6	89.392	809	27.4		2	29									2	26
D7LDD3;Q9SIE7;Q8LEG8	At2g22170	Expressed protein		-0.297306	3	5	5	4	3	4	3	3	5	3	4	3	3	5	2	3	2	2	4	26.8	26.8	21.3	D7LDD3;Q9SIE7;Q8LEG8	20.166	183	32.1									3	2									4
D7M2A8;Q0WQQ6;Q9LT08;A8MR12;F0WER3	AT5G23540	26S proteasome non-ATPase regulatory subunit 14	At5g23540;RPN11	-0.297809	5	6	6	6	3	1	5	3	3	3	1	5	3	3	3	1	5	3	3	30.8	30.8	30.8	D7M2A8;Q0WQQ6;Q9LT08;A8MR12	34.294	308	32.6							3										1
Q9FF97;A6XGZ9;B3H438	At5g23830	Hypothetical protein	UQI3	-0.298207	3	4	4	3	2	3	4	1	1	2	3	4	1	1	1	2	3	0	0	30.5	30.5	25	Q9FF97;A6XGZ9;B3H438	18.088	164	29.1										2
F4JWF6;F4JWF7;D7M3N0;Q56XG6;Q9LFN6;D7M3M9;F4JWF3;Q56XG6-2;C0Z397;C0Z3C4;Q56XG6-3	AT5G11170	DEAD-box ATP-dependent RNA helicase 15;DEAD-box ATP-dependent RNA helicase 56	RH15;RH56	-0.298893	11	14	14	14	9	5	8	8	8	9	5	8	8	8	9	5	8	8	8	45.7	45.7	45.7	F4JWF6;F4JWF7;D7M3N0;Q56XG6;Q9LFN6;D7M3M9;F4JWF3	55.464	486	30.6					9	1									5
D7KRQ0		Unknown protein		-0.299526	1	9	8	0	5	2	4	7	5	4	1	3	6	4	0	0	0	0	0	27.7	26	0	D7KRQ0	51.525	477	34.6					4										1
B9DGT6;Q9MAH0;D7KKG4;Q42212;Q886R9	AT1G53310	Phosphoenolpyruvate carboxylase 1	AT1G53310;PPC1	-0.300574	5	57	57	9	47	41	45	40	43	47	41	45	40	43	6	6	6	5	5	67.2	67.2	14.6	B9DGT6;Q9MAH0;D7KKG4	110.27	967	28.3	13	57	14								12	49	4
P42763;D7KTA6;P31168;Q0WL48;D7KJ19;Q76MG1;C0Z2D8	AT1G76180	Dehydrin ERD14	ERD14	-0.30082	7	4	4	4	4	1	3	4	3	4	1	3	4	3	4	1	3	4	3	21.1	21.1	21.1	P42763;D7KTA6	20.786	185	32.7							4										1
D7KHV9;P92939;Q9XES1;D7KH44;A0A076;D7M510;O23087;A0A078;A0A077;Q8L7P6	AT1G07810	Calcium-transporting ATPase 1, endoplasmic reticulum-type;Calcium-transporting ATPase 4, endoplasmic reticulum-type	ECA1;ECA4	-0.301456	10	8	8	8	4	2	4	8	5	4	2	4	8	5	4	2	4	8	5	9.7	9.7	9.7	D7KHV9;P92939;Q9XES1;D7KH44;A0A076	116.5	1061	28.2		1	4										2
D7LK40;O24658;F4JBK4;Q8GWP2;Q9SN84;D7LNE7;O24598	At2g43590	Putative endochitinase		-0.301719	7	5	5	5	2	2	2	1	4	2	2	2	1	4	2	2	2	1	4	31.8	31.8	31.8	D7LK40;O24658	28.293	264	40								2										3
Q8RWN9;D7L2A2;D7KM37;Q5VS74;Q6YPG2;Q7XAL3	AT3G13930	Dihydrolipoyllysine-residue acetyltransferase component 2 of pyruvate dehydrogenase complex, mitochondrial		-0.302154	6	20	20	16	13	10	7	9	13	13	10	7	9	13	10	8	5	7	10	43.4	43.4	33.6	Q8RWN9;D7L2A2	58.467	539	29.5		1			13										10
Q9LVC9;B3H4N7;B3H523;F4KAM0;D7MMU1	AT5G57290	60S acidic ribosomal protein P3-2	RPP3B;At5g57290	-0.302395	5	3	3	3	2	2	2	2	3	2	2	2	2	3	2	2	2	2	3	27.5	27.5	27.5	Q9LVC9;B3H4N7;B3H523;F4KAM0;D7MMU1	11.863	120	30.4									3	3									3
Q9FUP0;D7L9D4;E4MYB7;Q87XC7	AT2G06050	12-oxophytodienoate reductase 3	OPR3	-0.302963	4	7	7	7	6	1	2	5	4	6	1	2	5	4	6	1	2	5	4	25.8	25.8	25.8	Q9FUP0	42.691	391	30.3						6										1
Q0WUM9;Q8LGI0;Q9LPU8;D7KJY5;A2RVV0;Q9LPU5;Q56XW7;Q9LPU6;Q9LPU7;D7KJY4	At1g21130	O-methyltransferase like protein	At1g21130;T22I11.4;T22I11.7;At1g21120;T22I11.6;T22I11.5	-0.303067	10	6	6	6	4	2	2	3	3	4	2	2	3	3	4	2	2	3	3	18.2	18.2	18.2	Q0WUM9;Q8LGI0;Q9LPU8;D7KJY5;A2RVV0;Q9LPU5;Q56XW7;Q9LPU6;Q9LPU7;D7KJY4	40.731	373	26.6						4	1									2
Q1EBV4;Q8LF25;F4JC86;Q9LTU5;Q6H734	At3g13235	Hypothetical protein		-0.303335	5	3	3	3	1	1	2	2	1	1	1	2	2	1	1	1	2	2	1	11.1	11.1	11.1	Q1EBV4;Q8LF25;F4JC86;Q9LTU5	45.359	414	32.3					1	1									1
D7LV84;Q9FZH0;P51422	AT1G41880	60S ribosomal protein L35a-2;60S ribosomal protein L35a-4	RPL35AB;RPL35AD	-0.303713	3	5	5	2	2	3	2	5	3	2	3	2	5	3	1	0	0	2	1	54.1	54.1	28.8	D7LV84;Q9FZH0;P51422	12.799	111	32.5										2									1
F4JUC7;Q94JQ3;Q9SUU0;D7MA38	AT4G32520	Serine hydroxymethyltransferase	SHM3;At4g32520;F8B4.220	-0.30433	4	11	11	11	3	2	4	6	6	3	2	4	6	6	3	2	4	6	6	28.2	28.2	28.2	F4JUC7;Q94JQ3;Q9SUU0;D7MA38	57.982	529	33.8					3										2
Q9ZSD4;F4J7G9;D7LAR9;E4MYD5	AT3G11820	Syntaxin-121	SYP121	-0.305177	4	8	8	8	4	1	3	7	5	4	1	3	7	5	4	1	3	7	5	29.5	29.5	29.5	Q9ZSD4;F4J7G9;D7LAR9;E4MYD5	37.956	346	38.9						1	4										1
Q94BT2;D7L6J9	AT3G07390	Auxin-induced in root cultures protein 12	AIR12	-0.305397	2	4	4	4	4	4	3	4	3	4	4	3	4	3	4	4	3	4	3	15.1	15.1	15.1	Q94BT2;D7L6J9	25.591	252	26.8		3	6	3								2	5	3
Q39221;D7LLR5	AT2G01470	SEC12-like protein 2	STL2P	-0.305417	2	10	10	10	6	1	7	3	4	6	1	7	3	4	6	1	7	3	4	38.4	38.4	38.4	Q39221	42.793	393	31						7										1
Q9SEU6;D7L429	AT3G15360	Thioredoxin M4, chloroplastic		-0.306071	2	4	4	4	1	2	2	2	2	1	2	2	2	2	1	2	2	2	2	27.5	27.5	27.5	Q9SEU6;D7L429	21.172	193	35.4										1									1
C0Z258;Q8GRI1;Q94C74;D7M5D2		Serine hydroxymethyltransferase	SHM2;At5g26780	-0.306086	4	19	10	10	12	12	14	12	12	4	6	8	3	4	4	6	8	3	4	41.4	23.4	23.4	C0Z258;Q8GRI1;Q94C74;D7M5D2	57.341	517	28.1					4										6
Q6YSJ8;G1C2X2		NADH dehydrogenase subunit 9	nad9	-0.306508	2	10	10	1	7	4	4	6	6	7	4	4	6	6	0	1	0	0	0	62.1	62.1	5.8	Q6YSJ8;G1C2X2	22.881	190	33.1								8										4
Q0WM29;A8MQR6;A8MQH4;D7L107;D7L7G0;Q6Z4E4	AT2G14170	Methylmalonate-semialdehyde dehydrogenase [acylating], mitochondrial	ALDH6B2	-0.307079	6	10	10	10	7	9	4	6	6	7	9	4	6	6	7	9	4	6	6	25.7	25.7	25.7	Q0WM29;A8MQR6;A8MQH4;D7L107	65.926	607	28.5					7								1		8	1
Q8RWB9		Alpha-galactosidase-like protein	At5g08380	-0.307264	1	11	11	1	9	4	6	6	6	9	4	6	6	6	0	0	1	1	1	32.2	32.2	3.2	Q8RWB9	45.708	410	28.1						10										4
Q9SKK4	AT2G25450	Probable 2-oxoacid dependent dioxygenase	GSL-OH	-0.308744	1	12	12	12	10	2	6	6	8	10	2	6	6	8	10	2	6	6	8	46	46	46	Q9SKK4	40.351	359	36.3						12	7									2
P43297;Q94BX1;Q56XI5;D7KPW9;Q0WW58;B9DI23	AT1G47128	Cysteine proteinase RD21a	RD21A;At1g47128	-0.309047	6	6	6	6	4	4	6	5	4	4	4	6	5	4	4	4	6	5	4	14.7	14.7	14.7	P43297;Q94BX1;Q56XI5;D7KPW9	50.966	462	35.8						1	4	1									4	1
Q9XI05;D7KKT5;Q9XI05-2	AT1G21720	Proteasome subunit beta type-3-A	PBC1	-0.309528	3	6	6	2	5	2	3	5	1	5	2	3	5	1	1	1	1	2	1	51.5	51.5	23.5	Q9XI05;D7KKT5;Q9XI05-2	22.798	204	29.5								3	6									2	2
Q9LZ06;Q8H8U6;D7M7W1	AT5G02790	Glutathione S-transferase L3	GSTL3	-0.309951	3	9	9	9	7	6	5	6	5	7	6	5	6	5	7	6	5	6	5	50.6	50.6	50.6	Q9LZ06	27.09	235	31.2								7										6
D7KPE3;Q147G8;Q9LPV8;D7LR73;P35614;Q75I90;Q75K79;Q6ZIQ1;B9DFT5;D7MUU1;Q39097;Q94A12;F9GFT9;Q8RV12	AT1G12920	Eukaryotic peptide chain release factor subunit 1-2;Eukaryotic peptide chain release factor subunit 1-3	ERF1-2;ERF1-3	-0.310297	14	6	6	6	6	1	3	3	3	6	1	3	3	3	6	1	3	3	3	17.5	17.5	17.5	D7KPE3;Q147G8;Q9LPV8;D7LR73;P35614;Q75I90	48.957	434	28					6										1
Q93ZG8;O65660;D7M8P8;Q6ZGP5;Q7XRE7	At4g39730	Unknown protein	AT4g39730	-0.310984	5	4	3	3	4	4	4	4	4	3	3	3	3	3	3	3	3	3	3	26.9	21.4	21.4	Q93ZG8;O65660;D7M8P8	19.922	182	32.9									5	1									3
D7M6P2;Q9LFR3;C0Z2Q6;E4MYD3	AT5G14920	Gibberellin-regulated protein 14	GASA14;AT5G14920	-0.310994	4	2	2	2	2	2	1	2	2	2	2	1	2	2	2	2	1	2	2	6.4	6.4	6.4	D7M6P2;Q9LFR3;C0Z2Q6;E4MYD3	29.952	282	29.2		2	2	2	2	2						2	2	2	1	1
Q94CE5-2;Q94CE5;D7L1L5	AT3G22200	Gamma-aminobutyrate transaminase POP2, mitochondrial	POP2	-0.312014	3	15	15	15	10	8	10	10	9	10	8	10	10	9	10	8	10	10	9	50.1	50.1	50.1	Q94CE5-2;Q94CE5	56.364	513	29.7					12										8
Q9FWR4;Q9FWR4-2;D7KI37;Q9LN39	AT1G19570	Glutathione S-transferase DHAR1, mitochondrial	DHAR1	-0.312223	4	17	17	16	16	12	15	13	14	16	12	15	13	14	15	11	14	12	13	83.1	83.1	78.9	Q9FWR4;Q9FWR4-2;D7KI37	23.641	213	31.3								22										13
D7KLV9;Q9LQF2;F4HZY9;Q9M0P2;Q67XD9;D7LXA1;Q08A96;D7MDI1;Q9SW48;D7KLT9;F4I2X9;Q8L9K0;O80556	AT1G35580	Putative invertase	CINV1	-0.312271	13	13	13	13	6	3	4	5	4	6	3	4	5	4	6	3	4	5	4	37.2	37.2	37.2	D7KLV9;Q9LQF2;F4HZY9	62.9	551	31.6					6								1		2
Q9LMX4;D7KQJ3;D7KQJ7;Q2QN73;Q5MAU8;Q10Q09;D7MQ73	AT1G13750	Probable inactive purple acid phosphatase 1	PAP1	-0.313632	7	12	12	12	8	0	3	5	6	8	0	3	5	6	8	0	3	5	6	22	22	22	Q9LMX4;D7KQJ3	68.241	613	28.1				9
Q9ZUP3;A8MRK6;F4ISI7;B9DFH2;D7L6Z8;D7MVZ7;Q5VND6;Q53WK4	At2g19480	Putative nucleosome assembly protein	NAP1;2;AT2G19480	-0.314113	8	10	10	6	7	4	5	7	5	7	4	5	7	5	5	3	4	6	4	31.1	31.1	23	Q9ZUP3;A8MRK6;F4ISI7;B9DFH2;D7L6Z8	43.542	379	30					7										4
Q9LVI9;D7L7W7;Q56ZE6;Q6Z744	At3g17810	Senescence-related protein; dihydroorotate dehydrogenase-like protein	PYD1	-0.31423	4	14	14	14	11	7	9	10	7	11	7	9	10	7	11	7	9	10	7	44.8	44.8	44.8	Q9LVI9;D7L7W7	46.846	426	29						15										8
F4JQH3;Q8H1P6;O23206;Q6Q8B7	At4g36760	Aminopeptidase P	APP1;At4g36760;C7A10.600	-0.315288	4	12	12	4	6	3	4	5	5	6	3	4	5	5	2	0	1	2	1	24.2	24.2	9.3	F4JQH3;Q8H1P6;O23206;Q6Q8B7	71.992	645	26.4				6										3
D7LU48;Q9FT52;Q2V3P9;Q7XXS0	AT3G52300	ATP synthase subunit d, mitochondrial	ATPQ	-0.315295	4	6	6	6	4	1	4	6	3	4	1	4	6	3	4	1	4	6	3	37.5	37.5	37.5	D7LU48;Q9FT52;Q2V3P9	19.529	168	35.7									4										1
Q9LFW1;D7M7E9;D7MW37;Q9LUE6;D7MQA6	AT5G15650	UDP-arabinopyranose mutase 2	RGP2	-0.316922	5	25	25	9	20	15	16	19	16	20	15	16	19	16	8	7	7	8	7	73.6	73.6	35.6	Q9LFW1;D7M7E9	40.89	360	31.3						25	3									18	2
Q9S7E4;D7M6N1;C0Z349;Q56X34;Q0DC43	AT5G14780	Formate dehydrogenase, mitochondrial	FDH1;AT5G14780	-0.316993	5	26	26	26	18	15	16	18	21	18	15	16	18	21	18	15	16	18	21	75.3	75.3	75.3	Q9S7E4;D7M6N1;C0Z349	42.409	384	31.1						38	1									24	2
D7LRU7;F4JD01;P42742;Q41941;Q0J0L6;Q6ZIB4	AT3G60820	Proteasome subunit beta type;Proteasome subunit beta type-1	PBF1	-0.317599	6	9	9	9	5	5	4	5	4	5	5	4	5	4	5	5	4	5	4	42.2	42.2	42.2	D7LRU7;F4JD01;P42742	24.644	223	32.6								5										5
F0VYU4		triosephosphate isomerase/glyceraldehyde3phosphate dehydrogenase of White Rust Pathogen of Arabidopsis thaliana		-0.31779	1	3	2	2	2	2	1	1	2	1	1	1	1	2	1	1	1	1	2	7	5	5	F0VYU4	36.639	341	28.2		1	1	2		3	2			1			2	2		2	2	1
Q9ZRT5;Q8L727;Q9FHE1;D7MIX7;E4MXL7	AT5G41210	Glutathione S-transferase T1;Glutathione S-transferase T2;Glutathione S-transferase T3	GSTT1;GSTT2;GSTT3	-0.318039	5	4	4	4	4	3	1	3	3	4	3	1	3	3	4	3	1	3	3	21.2	21.2	21.2	Q9ZRT5;Q8L727;Q9FHE1;D7MIX7;E4MXL7	27.653	245	33.1								4										3
O65719;D7L7V5	AT3G09440	Heat shock 70 kDa protein 3	HSP70-3	-0.318194	2	40	19	14	30	28	29	28	23	13	14	12	12	8	10	10	9	8	6	60.9	31.6	22.2	O65719;D7L7V5	71.147	649	25.3		1	1	18								2		17
Q941D3;D7LZD3;F4K2P2	AT5G19940	Probable plastid-lipid-associated protein 8, chloroplastic	PAP8	-0.318801	3	8	8	8	3	4	5	3	2	3	4	5	3	2	3	4	5	3	2	38.5	38.5	38.5	Q941D3;D7LZD3;F4K2P2	26.482	239	26.4									3										4
D7MB80;F4JRY2;Q8LD27;Q5VPF1;Q9LST9	AT4G31300	Proteasome subunit beta type;Proteasome subunit beta type-6	PBA1	-0.319215	5	8	8	8	4	6	2	7	7	4	6	2	7	7	4	6	2	7	7	33.3	33.3	33.3	D7MB80;F4JRY2;Q8LD27;Q5VPF1	25.269	234	37.4								5										6
Q0WLF5;P47998;D7MBA7;Q70IH9;Q43726	AT4G14880	Cysteine synthase	At4g14880;OASA1	-0.319638	5	20	20	15	19	13	17	14	19	19	13	17	14	19	15	10	12	9	14	52.8	52.8	37.2	Q0WLF5;P47998;D7MBA7;Q70IH9	53.013	487	32.3							32	1									23
O81862;Q0WT03;D7MG84;D7MG83	At4g19810	Putative chitinase	T16H5.170;At4g19810	-0.320861	4	7	7	7	5	1	6	4	3	5	1	6	4	3	5	1	6	4	3	33.2	33.2	33.2	O81862;Q0WT03;D7MG84	41.128	379	35.2						1	5										1
Q8VYN9;Q9LSR2;D7MU94	At5g54430	Hypothetical protein	PHOS32	-0.321683	3	6	6	5	3	0	3	2	3	3	0	3	2	3	2	0	3	2	3	39.7	39.7	31.4	Q8VYN9;Q9LSR2;D7MU94	26.202	242	32.5							3
D7LUD2;Q94KE3;Q9LF93;A8MR07;D7MTK5;D7MP98	At3g52990	Pyruvate kinase	F8J2_160	-0.322145	6	24	8	6	14	9	14	16	17	5	3	3	4	6	4	1	3	3	5	59.4	21.6	19.9	D7LUD2;Q94KE3;Q9LF93;A8MR07	57.475	527	29.8					5										3
P25819;D7MDF9;E4MWL2;Q940G2;F4JM86;B9DFK6;Q56ZF0;Q10S82	AT4G35090	Catalase-2;Catalase	CAT2;At4g35090/M4E13.140;AT4G35090	-0.322319	8	14	6	6	9	7	11	7	9	4	3	5	2	4	4	3	5	2	4	36.2	19.7	19.7	P25819;D7MDF9;E4MWL2;Q940G2;F4JM86;B9DFK6	56.931	492	26.4					4	1									3
P31166-2;Q8H534		Adenine phosphoribosyltransferase 1, chloroplastic		-0.322842	2	7	7	1	5	5	4	7	5	5	5	4	7	5	0	0	0	1	0	54.6	54.6	4.9	P31166-2	19.739	183	33.6								6	2									6	2
Q39242;D7L9D9;D7MD04;Q39243	AT2G17420	Thioredoxin reductase 2	NTR2	-0.322999	4	12	12	12	9	6	7	7	7	9	6	7	7	7	9	6	7	7	7	50.9	50.9	50.9	Q39242;D7L9D9	40.635	383	27.3							10										6
Q9SSK9;F4I6Y3;A8MR61;A8MRH3;B3H4F3	AT1G70830	MLP-like protein 28	MLP28	-0.323565	5	12	11	8	7	3	5	8	6	7	3	4	7	5	5	2	2	5	4	32.8	29.9	20.9	Q9SSK9;F4I6Y3;A8MR61;A8MRH3;B3H4F3	37.614	335	29.1						8	4									3	3
P68209;D7M1A4	AT5G08300	Succinyl-CoA ligase [ADP-forming] subunit alpha-1, mitochondrial		-0.324662	2	12	12	7	9	5	8	8	8	9	5	8	8	8	4	2	4	4	4	44.7	44.7	22.5	P68209;D7M1A4	36.151	347	32.9							12										8
F4JTQ0;Q9SZN1;D7MEZ5;F0W304;F9F348;F9FAJ6;F9GAJ8;Q42022	AT4G38510	V-type proton ATPase subunit B2	VHA-B2	-0.324766	8	28	28	4	26	21	22	22	21	26	21	22	22	21	3	3	2	3	2	79.8	79.8	11.3	F4JTQ0;Q9SZN1;D7MEZ5	55.177	494	28.8		1			41	2									26	1
Q9FX94;D7KF01;Q9FX93;D7KF05	AT1G49660	Probable carboxylesterase 5	CXE5	-0.324925	4	5	5	5	3	3	1	2	4	3	3	1	2	4	3	3	1	2	4	24.1	24.1	24.1	Q9FX94	35.196	319	29.9							3										3
P93033;B9DFH4;D7LGN8;B9DFR5;Q9FI53-2;Q9FI53;D7MQV2;B3H477;Q9FI53-3;Q42095;F0WPJ4	AT2G47510	Fumarate hydratase 1, mitochondrial	FUM1;AT2G47510	-0.326902	11	22	22	22	17	10	12	12	17	17	10	12	12	17	17	10	12	12	17	57.7	57.7	57.7	P93033;B9DFH4;D7LGN8	52.999	492	31		1			19										10
O80763;I0J3F8	AT1G60420	Probable nucleoredoxin 1		-0.327358	2	14	14	6	9	4	4	6	8	9	4	4	6	8	6	2	2	3	2	34.3	34.3	15.1	O80763;I0J3F8	65.169	578	26.6				9										4
Q94K85;Q9ZSI0;E4MXV1;D7M4T5	At4g01610	Putative cathepsin B cysteine protease	At4g01620;T15B16.17a	-0.328196	4	7	7	7	4	0	5	3	5	4	0	5	3	5	4	0	5	3	5	24.5	24.5	24.5	Q94K85;Q9ZSI0	39.417	359	36.5								6
Q9SJ12;F4III4;D7LBZ5	AT2G21870	Probable ATP synthase 24 kDa subunit, mitochondrial	MGP1	-0.329628	3	11	11	11	7	4	3	5	7	7	4	3	5	7	7	4	3	5	7	49.6	49.6	49.6	Q9SJ12;F4III4;D7LBZ5	27.597	240	33.3								7										4
Q9FJH6;D7MUD9	AT5G60790	ABC transporter F family member 1	ABCF1	-0.330828	2	10	10	4	7	6	4	3	4	7	6	4	3	4	2	3	3	2	2	19.8	19.8	9.2	Q9FJH6;D7MUD9	66.885	595	24				7										6
Q9S757;D7LS98;Q9S757-2;Q9S757-3;Q42129;Q43153	AT3G61440	Cysteine synthase	oas5	-0.331228	6	20	20	13	16	14	16	12	14	16	14	16	12	14	9	7	9	6	8	50.8	50.8	27.2	Q9S757;D7LS98;Q9S757-2	39.927	368	30.9						17	21									15	19	1
P46416;Q0WUG4;D7M652	AT5G27380	Glutathione synthetase, chloroplastic	GSH2;At5g27380	-0.331265	3	22	22	22	10	5	8	10	12	10	5	8	10	12	10	5	8	10	12	52.1	52.1	52.1	P46416;Q0WUG4;D7M652	60.27	539	33.7					11										5
Q9T029;B3H4B6;D7MGC5;C0Z3A5	AT4G39200	40S ribosomal protein S25-4	RPS25E;AT4G39200	-0.33284	4	6	6	1	4	1	4	3	4	4	1	4	3	4	0	0	0	1	1	53.7	53.7	12	Q9T029;B3H4B6;D7MGC5;C0Z3A5	12.053	108	38.9										4
D7LTS9;P30186;Q2V3Q0;D7MN09;O24616	AT3G51260	Proteasome subunit alpha type-7-A;Proteasome subunit alpha type-7-B	PAD1;PAD2	-0.333956	5	12	12	12	8	6	7	10	7	8	6	7	10	7	8	6	7	10	7	60.6	60.6	60.6	D7LTS9;P30186;Q2V3Q0;D7MN09;O24616	27.482	251	30.8								9									5	5
O81148;D7L1K6;F4JJE5;F9G666	AT3G22110	Proteasome subunit alpha type-4	PAC1	-0.334563	4	11	11	10	9	7	6	9	6	9	7	6	9	6	8	6	5	8	5	68.8	68.8	62.4	O81148;D7L1K6	27.475	250	32.4								11										8
Q94II5;Q9SIJ8;D7LBW8;Q94A58	At2g21620	RD2 protein	RD2	-0.335795	4	6	6	6	4	3	1	5	4	4	3	1	5	4	4	3	1	5	4	40.4	40.4	40.4	Q94II5;Q9SIJ8;D7LBW8;Q94A58	21.253	193	34.8								5										3
Q940P8;D7M056	At5g20890	Hypothetical protein		-0.335827	2	13	13	13	8	6	4	6	5	8	6	4	6	5	8	6	4	6	5	35.1	35.1	35.1	Q940P8;D7M056	57.285	527	27.5					8										6
Q9SD45;D7LTL9	At3g51000	Epoxide hydrolase-like protein	F24M12.40	-0.336977	2	7	7	7	7	2	3	2	2	7	2	3	2	2	7	2	3	2	2	26.3	26.3	26.3	Q9SD45	36.701	323	23.8							8										2
Q9ZU25;Q0WW81;A8MQE5;Q5JNL6	AT1G51980	Probable mitochondrial-processing peptidase subunit alpha-1	At1g51980	-0.339404	4	27	27	10	21	13	17	19	20	21	13	17	19	20	9	3	5	6	6	75.9	75.9	37.4	Q9ZU25;Q0WW81;A8MQE5	54.401	503	30.8		1	1	1	30	5									16	3
Q42290;C0Z325;Q0WWT6;Q42290-2;D7LAK4;Q56Z94;Q10Q21;D7M7D5;F9FRJ0	AT3G02090	Probable mitochondrial-processing peptidase subunit beta	AT3G02090;At3g02090	-0.340754	9	26	26	26	19	16	19	21	22	19	16	19	21	22	19	16	19	21	22	61.2	61.2	61.2	Q42290;C0Z325;Q0WWT6;Q42290-2;D7LAK4	59.159	531	31.1		2		1	27										22
F4IAH9;O65398;Q940A4;B9DGT0;D7KMJ0;B9DFN6	At1g11840	Lactoylglutathione lyase-like protein	GLX1;F12F1.32;At1g11840;AT1G11840	-0.341433	6	18	18	8	13	10	13	9	13	13	10	13	9	13	5	4	6	4	6	42.2	42.2	20.8	F4IAH9;O65398;Q940A4;B9DGT0;D7KMJ0;B9DFN6	36.291	322	30.5							17										13
Q8H107;Q8H107-2;Q8H107-3;D7MEL2	AT4G26910	Dihydrolipoyllysine-residue succinyltransferase component of 2-oxoglutarate dehydrogenase complex 2, mitochondrial		-0.341627	4	11	11	3	10	5	5	5	5	10	5	5	5	5	3	2	2	1	1	30	30	8.2	Q8H107;Q8H107-2;Q8H107-3;D7MEL2	50.059	464	30					1	10										5
Q9FH13;D7ML95;Q6Z6G8	AT5G56260	Regulator of ribonuclease-like protein 3		-0.342175	3	4	4	4	4	2	2	3	3	4	2	2	3	3	4	2	2	3	3	31.9	31.9	31.9	Q9FH13;D7ML95	17.567	166	28.3									4										2
Q39043;F4K007;D7MIN3;Q6Z7B0;Q53RJ5	AT5G42020	Heat shock 70 kDa protein 12	HSP70-11;BIP2	-0.34235	5	38	38	4	32	21	27	28	25	32	21	27	28	25	3	2	2	3	2	60.5	60.5	8.8	Q39043;F4K007;D7MIN3;Q6Z7B0	73.56	668	28.4		1	2	57	2	2						2	3	33	1
Q8VZ49;A8MR36;D7KS66;B9DI17;D7KS65	AT1G64710	Alcohol dehydrogenase-like 4	AT1G64710	-0.342657	5	6	6	6	3	2	3	3	3	3	2	3	3	3	3	2	3	3	3	18.4	18.4	18.4	Q8VZ49;A8MR36;D7KS66;B9DI17	41.315	380	31.9						3										2
Q42479;B2WS89;D7M926	AT4G23650	Calcium-dependent protein kinase 3	CPK3	-0.34326	3	9	9	7	4	1	5	5	3	4	1	5	5	3	4	1	5	4	3	21.7	21.7	18.7	Q42479;B2WS89;D7M926	59.336	529	30					4										1
Q0WP12;Q0WP12-2;F4IT14;Q0WP12-3;D7LKT9;O80562;O80562-2;O80562-3;D7LKU0	AT2G43910	Thiocyanate methyltransferase 1	HOL1	-0.343701	9	7	7	7	3	2	3	4	4	3	2	3	4	4	3	2	3	4	4	38.6	38.6	38.6	Q0WP12;Q0WP12-2;F4IT14;Q0WP12-3	27.408	246	33.2								4										2
F9FQH7;F0WPK9		GTPbinding nuclear protein spi1 putative of White Rust Pathogen of Arabidopsis thaliana		-0.344188	2	5	1	1	4	4	2	4	4	1	1	1	1	1	1	1	1	1	1	17.1	5.1	5.1	F9FQH7;F0WPK9	24.482	216	35.5						1		1								1	1	1
D7KNP1;O23657;D7LWQ7;O49841;F0WJJ9	AT1G43890	Ras-related protein RABC1	RABC1	-0.344313	5	6	6	6	5	2	1	4	2	5	2	1	4	2	5	2	1	4	2	34.4	34.4	34.4	D7KNP1;O23657	23.486	212	29.6								5	2									2
Q05212;D7L2Z7	AT3G04880	DNA-damage-repair/toleration protein DRT102	DRT102	-0.34577	2	8	8	8	2	3	5	4	4	2	3	5	4	4	2	3	5	4	4	31.9	31.9	31.9	Q05212	33.233	310	31.5							3										3
O80526;D7KJQ3	AT1G09430	ATP-citrate synthase alpha chain protein 3	ACLA-3	-0.346177	2	9	9	7	6	6	3	7	7	6	6	3	7	7	4	4	3	6	6	30.9	30.9	25.7	O80526;D7KJQ3	46.945	424	32.1					5	1									6	1
Q9FYC2;D7LNI7;E4MVY5;B0ZTS9;B0ZTT1;B0ZTT3;B0ZTT9;B0ZTU0;B0ZTU1;B0ZTU2;B0ZTU4;B0ZTU5;B0ZTU6;B0ZTU8;B0ZTV1;B0ZTV3;B0ZTV6;B0ZTV8;B0ZTW3;B0ZTW8;B0ZTX0;B0ZTX1;B0ZTX4;B0ZTY3;B0ZTZ8;B0ZU00;B0ZU14;B0ZU19;B0ZU12;B0ZTX9;B0ZTS8;B0ZTT6;B0ZTT8;B0ZTW5;B0ZTZ4;B0ZU09;B0ZU13;B0ZTT0;B0ZTU7;B0ZTV0;B0ZTX8;B0ZU02;B0ZTV2;B0ZTU3;B0ZTX2;B0ZTT2;B0ZTT4;B0ZU05;B0ZTY6;B0ZTT7;B0ZU11	AT3G44880	Pheophorbide a oxygenase, chloroplastic	PAO	-0.347903	51	5	5	5	4	2	2	3	2	4	2	2	3	2	4	2	2	3	2	14.2	14.2	14.2	Q9FYC2;D7LNI7	60.755	537	27					4										2
O65902;D7MF08	At4g34490	Adenylyl cyclase-associated protein	T4L20.70	-0.348187	2	6	6	6	4	1	3	4	3	4	1	3	4	3	4	1	3	4	3	20.8	20.8	20.8	O65902;D7MF08	50.969	476	27.6					4			1							1
Q8VZB9	AT1G08360	60S ribosomal protein L10a-1	RPL10AA	-0.349032	1	9	9	2	4	4	2	2	5	4	4	2	2	5	1	2	1	1	0	40.3	40.3	10.2	Q8VZB9	24.469	216	32.1								5										4
D7KVA3;Q9M9F1;REV__Q9STZ4;REV__Q9SI31;REV__Q9SKM2;REV__O81511;REV__Q9SHX1;REV__Q9SKL7;REV__Q9MAQ6;REV__Q9ZUM3;E4MY08;D7KFC5;D7KFC3;Q9SHH6;D7KEW8	AT1G78320	Glutathione S-transferase U23		-0.349223	15	16	16	0	10	11	13	9	10	10	11	13	9	10	0	0	0	0	0	20.7	20.7	0	D7KVA3	74.784	646	33.3								13										13
O65202;F4JMK8;D7MCB8;D7LIJ4;Q9ZQP2;D7MXT1;Q8H631	AT4G16760	Peroxisomal acyl-coenzyme A oxidase 1;Acyl-coenzyme A oxidase	ACX1	-0.350595	7	20	20	20	13	8	14	12	11	13	8	14	12	11	13	8	14	12	11	40.1	40.1	40.1	O65202;F4JMK8;D7MCB8	74.301	664	30.6				15										8
Q9ZVA2;Q8H788;Q8VZ33	At1g78830	Hypothetical protein	F9K20.12;At1g78830	-0.350661	3	18	18	8	17	12	10	11	15	17	12	10	11	15	8	7	5	7	7	53.2	53.2	25.1	Q9ZVA2;Q8H788;Q8VZ33	50.342	455	30.8						10	9	15								8	8	6
Q9ZWT2;D7MMM7;D7MXR5	AT5G48810	Cytochrome B5 isoform D	CB5-D	-0.350673	3	5	5	5	4	3	4	5	4	4	3	4	5	4	4	3	4	5	4	54.3	54.3	54.3	Q9ZWT2;D7MMM7	15.097	140	32.3									6										3
F4IEK8;Q0WPB8;Q9C940;D7KJL1	At1g52780	Hypothetical protein	At1g52780;F14G24.5	-0.350894	4	11	11	11	7	2	3	7	5	7	2	3	7	5	7	2	3	7	5	12.6	12.6	12.6	F4IEK8;Q0WPB8;Q9C940;D7KJL1	119.96	1059	25.7		7										2
Q9LSA3;D7KM11;Q9C8F7	AT3G18740	60S ribosomal protein L30-3;Putative 60S ribosomal protein L30-1	RPL30C;RPL30A	-0.351023	3	6	6	3	4	6	4	3	3	4	6	4	3	3	1	3	3	1	1	48.2	48.2	24.1	Q9LSA3;D7KM11;Q9C8F7	12.279	112	38.4										4
Q1H555;Q9CAX6;D7LIP2;D7LAN8;P42036;D7LU90;D7LZ41;F0WBH7;F9FDZ0;Q7XSA6;Q6H7T1	AT3G11510	40S ribosomal protein S14-2;40S ribosomal protein S14-3	RPS14B;RPS14C	-0.351282	11	8	8	1	7	4	7	5	5	7	4	7	5	5	1	1	1	1	1	48	48	7.3	Q1H555;Q9CAX6;D7LIP2;D7LAN8;P42036;D7LU90;D7LZ41;F0WBH7	16.273	150	33.4									7	3									4
D7L3C1;O22683;Q8LDF0;D7MWZ4	AT3G23490	Cyanate hydratase	CYN	-0.352818	4	8	8	8	6	5	4	5	6	6	5	4	5	6	6	5	4	5	6	64.9	64.9	64.9	D7L3C1;O22683;Q8LDF0;D7MWZ4	18.636	168	33.4									7										6
P05466;D7LCH4;D7KD66;Q5VNW0	AT2G45300	3-phosphoshikimate 1-carboxyvinyltransferase, chloroplastic		-0.353276	4	9	9	3	4	3	4	5	3	4	3	4	5	3	2	0	1	3	2	20.4	20.4	8.7	P05466;D7LCH4;D7KD66	55.733	520	33.6					4										3
B9DHI9;O04487;D7KJS5;C0Z2L8;Q56WV5;Q56ZZ4	AT1G09640	Probable elongation factor 1-gamma 1	AT1G09640	-0.353281	6	16	8	8	15	10	10	11	8	7	6	6	6	3	7	6	6	6	3	45.7	19.8	19.8	B9DHI9;O04487;D7KJS5	46.66	414	30.9					8	3									7	3
Q9SJQ9;B3H6D7	At2g36460	Fructose-bisphosphate aldolase		-0.354158	2	30	30	4	20	18	25	20	22	20	18	25	20	22	4	2	2	4	2	91.3	91.3	13.1	Q9SJQ9;B3H6D7	38.386	358	31.4			1	1	1	34	7	1			1	1	1			28	10	2
F4KIM7;Q9C5N2;D7M3U3	At5g25100	Putative multispanning membrane protein		-0.354864	3	8	8	3	5	2	5	5	3	5	2	5	5	3	1	1	1	2	0	16.3	16.3	6.9	F4KIM7;Q9C5N2;D7M3U3	74.835	651	28.9					5	1									2	1
D7KTA3;Q8VYI3	AT1G76150	Enoyl-CoA hydratase 2, peroxisomal	ECH2	-0.356119	2	7	7	7	2	1	4	2	4	2	1	4	2	4	2	1	4	2	4	25.2	25.2	25.2	D7KTA3;Q8VYI3	34.126	309	40							2										1
D7LLN6;O80501;Q8H4Q9;D7M968;Q9SMR4;E4MYE8;D7LDE5;D7M2V2;Q9LFT9;Q9SID8;F0WQ13;F9G5B1;D7MSM0;Q9LV79	AT2G44610	Ras-related protein RABH1b	RABH1B	-0.356124	14	6	6	6	6	4	3	3	5	6	4	3	3	5	6	4	3	3	5	32.7	32.7	32.7	D7LLN6;O80501;Q8H4Q9	23.13	208	31.3								7	1									5	1
Q9FNN1;D7M1F8;G3LQS2	At5g08570	Pyruvate kinase		-0.357646	3	13	4	4	11	4	8	8	10	4	1	3	3	3	4	1	3	3	3	33.5	12.9	12.9	Q9FNN1;D7M1F8	54.976	510	28.8					4										1
F4KHU8;D7MRT5;Q94JQ5;Q9FIE8;D7LMZ9;Q9SN95;Q9ZV36;Q8W3J0;F4JAG3;Q8VZC0;D7LUJ0;Q9LFG7;Q75PK6;B3H4I6	AT5G59290	Unknown protein	UXS3;F18L15.160;UXS6	-0.361152	14	11	11	4	8	3	4	6	6	8	3	4	6	6	3	1	2	3	3	38.7	38.7	18.2	F4KHU8;D7MRT5;Q94JQ5;Q9FIE8;D7LMZ9;Q9SN95;Q9ZV36	40.197	357	31.2						10	2									3	2
D7KHW7;E4MW83;D7L7N4;D7L7N5;D7L1L1;D7LLD3		Unknown protein		-0.361919	6	16	15	1	11	10	10	12	12	11	10	10	11	11	1	1	1	1	1	64	64	7.2	D7KHW7;E4MW83	27.561	250	34.1				1				20	1	1				1			1	19
P57720;Q0WUP7;D7KD60;F4I032;F4I033	AT1G48850	Chorismate synthase, chloroplastic;Chorismate synthase	EMB1144;At1g48850	-0.36193	5	14	14	14	10	6	8	8	4	10	6	8	8	4	10	6	8	8	4	48.4	48.4	48.4	P57720;Q0WUP7;D7KD60;F4I032;F4I033	47.317	436	28.8						12										6
F4KFD7;Q9FIB6;D7M286;B3H6B0;Q9FGF7;D7MSJ4;F4KF39;Q8VWK0;Q851Y6	At5g09900		EMB2107;RPN5a	-0.362497	9	16	16	16	11	7	10	7	6	11	7	10	7	6	11	7	10	7	6	46.2	46.2	46.2	F4KFD7;Q9FIB6;D7M286;B3H6B0	50.85	442	27.3					11										7
O49160;D7LVC9;D7LW45;D7L2G2	AT3G56150	Eukaryotic translation initiation factor 3 subunit C	TIF3C1	-0.364321	4	11	11	10	6	2	6	9	5	6	2	6	9	5	5	2	6	9	4	16.7	16.7	15.4	O49160;D7LVC9	102.95	900	28.1		3	6									1	1
Q9LS02	AT3G25770	Allene oxide cyclase 2, chloroplastic	AOC2	-0.364791	1	8	8	1	7	2	1	1	3	7	2	1	1	3	1	0	0	0	0	32.8	32.8	11.1	Q9LS02	27.635	253	28.2								7	1									2
F4J7G5;Q9SF20;Q8LCT1	At3g11780	Hypothetical protein	F26K24.7	-0.365064	3	2	2	2	2	2	2	2	2	2	2	2	2	2	2	2	2	2	2	15.2	15.2	15.2	F4J7G5;Q9SF20;Q8LCT1	19.032	171	37.1										2									1
D7MGD3		Unknown protein		-0.367302	1	4	1	1	4	3	4	4	3	1	1	1	1	1	1	1	1	1	1	22.6	7.3	7.3	D7MGD3	16.196	164	34.5									1	1									1
B9DFJ8;Q03251;F4JVC1;F4JVC0;Q03251-2;F4JVB9;C0Z2U2	AT4G39260	Glycine-rich RNA-binding protein 8	AT4G39260;GRP8;CCR1	-0.367357	7	7	5	4	6	4	6	7	6	4	2	4	5	5	3	2	3	4	4	57.4	50.9	42.6	B9DFJ8;Q03251;F4JVC1;F4JVC0;Q03251-2;F4JVB9	16.578	169	35.5									4	1								1	2
A4QJW0;A4QKW0;D7KR07;P56780;Q8HS54	ATCG00710	Photosystem II reaction center protein H	psbH	-0.368063	5	2	2	2	2	2	2	1	2	2	2	2	1	2	2	2	2	1	2	28.8	28.8	28.8	A4QJW0;A4QKW0;D7KR07;P56780;Q8HS54	7.7018	73	35.3										2
Q9LSP5;D7L6A1	At3g17020	Unknown protein		-0.36826	2	7	7	7	3	4	6	7	5	3	4	6	7	5	3	4	6	7	5	50.9	50.9	50.9	Q9LSP5	17.775	163	34.1									7										5
O23207;Q8LB59	At4g36750	Minor allergen	C7A10.610	-0.368385	2	5	5	4	2	2	1	3	2	2	2	1	3	2	1	1	0	3	1	31.5	31.5	25.6	O23207;Q8LB59	28.754	273	32.8							2										2
Q9LSQ5;F4K0D0;D7MUA0;O81830;D7MEH6;Q6NQE2;REV__F9FVI9;F9FI67;Q6ZKI0	At5g54500	1,4-benzoquinone reductase-like	FQR1	-0.369052	9	10	10	10	9	5	6	6	7	9	5	6	6	7	9	5	6	6	7	56.9	56.9	56.9	Q9LSQ5;F4K0D0;D7MUA0	21.796	204	34.7								13										5
Q9SR37;Q9C525;Q9C525-2;Q42249	AT3G09260	Beta-glucosidase 23	BGLU23	-0.369202	4	11	11	4	4	6	8	9	8	4	6	8	9	8	1	2	2	2	3	32.6	32.6	15.6	Q9SR37	59.72	524	31.4				5										6
B9DHB6;Q9SDM9;D7L5P4;O04318	AT3G16400	Nitrile-specifier protein 1	AT3G16400;NSP1	-0.369654	4	31	31	11	22	23	25	26	21	22	23	25	26	21	6	5	7	8	7	79.8	79.8	22.8	B9DHB6;Q9SDM9	51.669	470	30				1	16	28	2							3	18	25	1
Q8LF32;Q9LST0;D7MTS3;Q2QVB4;F0W3Y2	At5g60160	Aspartyl aminopeptidase-like protein		-0.369967	5	5	5	5	5	2	3	4	4	5	2	3	4	4	5	2	3	4	4	15.7	15.7	15.7	Q8LF32;Q9LST0;D7MTS3	52.381	477	30.5					5										2
Q9SIV0;Q9FPU1;Q9FPU2;Q9SIV0-2;D7L4I1;D7MDC7;Q67Y55	AT2G20610	S-alkyl-thiohydroximate lyase SUR1	SUR1;RTY/SUR1	-0.372158	7	18	18	18	12	11	9	15	13	12	11	9	15	13	12	11	9	15	13	50.6	50.6	50.6	Q9SIV0;Q9FPU1;Q9FPU2;Q9SIV0-2;D7L4I1	51.087	462	30.9					12										11
Q9SEE5;D7L5J7;Q7Y152	AT3G06580	Galactokinase	GAL1	-0.372259	3	8	8	8	4	2	2	8	3	4	2	2	8	3	4	2	2	8	3	23.8	23.8	23.8	Q9SEE5;D7L5J7	54.34	496	30					4										2
F4KHY7;P48348;P48348-2;D7MTY1	AT5G65430	14-3-3-like protein GF14 kappa	GRF8	-0.372273	4	9	3	3	8	5	6	7	9	3	2	3	3	3	3	2	3	3	3	43.5	18.8	18.8	F4KHY7;P48348;P48348-2;D7MTY1	29.53	260	33.8								3										2
Q9LVR2;Q8LDT6;Q944K2;Q94CD6;D7MME2;REV__F9F0T5;REV__F9G0X6;Q6ZLK0	AT5G66680	Dolichyl-diphosphooligosaccharide--protein glycosyltransferase 48 kDa subunit	DGL1;At5g66680	-0.373827	8	14	14	14	9	8	8	11	8	9	8	8	11	8	9	8	8	11	8	37.3	37.3	37.3	Q9LVR2;Q8LDT6;Q944K2;Q94CD6;D7MME2	49.233	442	30.8						9										8
P39207;D7LX88	AT4G09320	Nucleoside diphosphate kinase 1	NDPK1	-0.374618	2	10	10	10	6	9	7	7	9	6	9	7	7	9	6	9	7	7	9	69.1	69.1	69.1	P39207	16.5	149	33.3									12	2									13
D7KDS4;D7LGY8;O80774;Q8LB07;Q8RWJ5;Q9LP58;F9G8I2;Q10Q18;Q6ES11;F0WE73	At2g34250	Hypothetical protein	F28N24.2	-0.376716	10	5	5	5	4	3	2	4	3	4	3	2	4	3	4	3	2	4	3	13.7	13.7	13.7	D7KDS4;D7LGY8;O80774;Q8LB07;Q8RWJ5;Q9LP58	52.054	475	28.5						6	1									3
D7KLC2;O81149;Q0IRM4;F0WGP9	AT1G53850	Proteasome subunit alpha type-5-A	PAE1	-0.37686	4	13	13	4	9	4	3	8	5	9	4	3	8	5	4	1	0	1	1	66.7	66.7	23.2	D7KLC2;O81149	25.947	237	30.6								11										5
P93032;P93032-2;D7L8S2;Q9LQK9;Q9LQK9-2	AT2G17130	Isocitrate dehydrogenase [NAD] regulatory subunit 2, mitochondrial	IDH2	-0.379164	5	11	7	7	7	5	4	6	6	5	2	2	4	2	5	2	2	4	2	42.8	26.4	26.4	P93032;P93032-2;D7L8S2	39.59	367	29.7						5										2
D7M9F0;Q9SN35;Q0DBM2;D7MTB9;Q9FK68;Q75II9;D7L3Y5;D7MUE9;Q9FJH0;Q9LK99;Q6AUF8;Q6K2P6;D7LGG0;Q1PEX3;D7KCY0;Q9S810	AT4G18800	Ras-related protein RABA1d;Ras-related protein RABA1c;Ras-related protein RABA1f;Ras-related protein RABA1g	RABA1D;RABA1C;RABA1F;RABA1G	-0.379665	16	8	8	4	1	3	3	5	7	1	3	3	5	7	0	0	0	1	3	36.9	36.9	17.3	D7M9F0;Q9SN35;Q0DBM2;D7MTB9;Q9FK68;Q75II9;D7L3Y5;D7MUE9;Q9FJH0;Q9LK99;Q6AUF8;Q6K2P6	23.868	214	40.1								1										3
D7MKM9;P29402;D7MKN0;Q7XV86	AT5G61790	Calnexin homolog 1	CNX1	-0.380148	4	19	19	14	17	12	12	14	16	17	12	12	14	16	13	9	8	10	12	14.9	14.9	11.7	D7MKM9;P29402;D7MKN0	157.48	1401	28				19										15
D7LUC5		Unknown protein		-0.381399	1	27	12	0	20	19	23	17	22	10	8	8	8	10	0	0	0	0	0	82.4	37.7	0	D7LUC5	38.514	358	30.7						16	1						1		1	9	1
Q9FNE2;B3H604;D7MJ96	AT5G40370	Glutaredoxin-C2	GRXC2	-0.381526	3	5	5	5	4	5	5	4	4	4	5	5	4	4	4	5	5	4	4	55.9	55.9	55.9	Q9FNE2;B3H604	11.756	111	35.2										4
Q93ZC5;D7KQD9	AT1G13280	Allene oxide cyclase 4, chloroplastic	AOC4	-0.38283	2	5	4	4	5	3	1	2	4	4	2	1	2	3	4	2	1	2	3	22.8	19.7	19.7	Q93ZC5;D7KQD9	27.809	254	31								4	1									2
Q8L994;Q9LV21;D7L808;Q9FW88;Q6YUK5	At3g18190	T-complex protein 1 subunit delta		-0.383376	5	11	11	11	8	5	3	6	5	8	5	3	6	5	8	5	3	6	5	31	31	31	Q8L994;Q9LV21;D7L808	57.757	536	25.3					8										5
D7LI30;O48528-2;O48528	AT2G42210	Outer envelope pore protein 16-3, chloroplastic/mitochondrial	OEP163	-0.383817	3	5	5	5	3	1	5	4	3	3	1	5	4	3	3	1	5	4	3	54.3	54.3	54.3	D7LI30;O48528-2;O48528	18.599	173	36.7									3										1
P34790;Q0WWG0;Q1H5D7;Q9SKQ0;D7LL02;D7MFM9;Q6LAB2	AT4G38740	Peptidyl-prolyl cis-trans isomerase CYP18-3;Peptidyl-prolyl cis-trans isomerase;Peptidyl-prolyl cis-trans isomerase CYP19-2	CYP18-3;At4g38740;CYP19-2	-0.384094	7	10	9	9	8	5	8	7	6	7	5	8	7	6	7	5	8	7	6	68.6	64.5	64.5	P34790;Q0WWG0;Q1H5D7;Q9SKQ0;D7LL02;D7MFM9	18.373	172	32.3									9									1	7
D7LC96;O80852;B2D2J8;B1PB84;O80852-2;Q42132	AT2G30860	Glutathione S-transferase F9	GSTF9	-0.384263	6	16	14	14	13	10	9	8	13	12	9	9	7	12	12	9	9	7	12	62.3	57.2	57.2	D7LC96;O80852;B2D2J8;B1PB84;O80852-2	24.146	215	32.5								15										14
D7L9A4;O81147;F4IIA5;Q10QW9;F0W2W5	AT2G05840	Proteasome subunit alpha type-6-B	PAA2	-0.386066	5	12	12	6	8	3	3	8	6	8	3	3	8	6	4	1	1	4	2	52	52	28.9	D7L9A4;O81147;F4IIA5	27.35	246	35.6								8										3
Q70DU8;A8MQF0;D7KVK7;D7KNR8;Q8VXQ2	AT1G44170	Aldehyde dehydrogenase family 3 member H1;Aldehyde dehydrogenase	ALDH3H1	-0.386533	5	5	5	5	3	2	2	3	3	3	2	2	3	3	3	2	2	3	3	14.7	14.7	14.7	Q70DU8;A8MQF0;D7KVK7	53.158	484	25.8					3										2
D7KY32;D7KNG1;P0DH91;Q9LQC8;D7KT27;D7LSV8;Q9LYJ3;D7M6L8;D7KLG4;D7LFZ7;P36397;Q6ID97;Q7F270;Q7XZG0;Q9LDC9;Q9M1P5;Q0DH67;Q0JIB5;F9F701;C0Z3J4;O22694;D7KWU1;F0WK01;F0WJZ9;F0WK00;F0WK02;F0WK03;F0WK05;F0WK06;F0WK04;F0WK10;F0WK07;F0WK08;F0WK09;F0WGT5	AT1G70490	ADP-ribosylation factor 2-B;ADP-ribosylation factor 2-A;ADP-ribosylation factor 1	ARF2-B;ARF2-A;T15N1_160;ARF1;ARFA1F;T17J13.250	-0.390479	35	13	13	13	12	9	12	12	7	12	9	12	12	7	12	9	12	12	7	75.3	75.3	75.3	D7KY32;D7KNG1;P0DH91;Q9LQC8;D7KT27;D7LSV8;Q9LYJ3;D7M6L8;D7KLG4;D7LFZ7;P36397;Q6ID97;Q7F270;Q7XZG0;Q9LDC9;Q9M1P5;Q0DH67;Q0JIB5	20.722	182	33.2									20										12
Q42449;D7L6H1	AT2G19760	Profilin-1	PRO1	-0.393038	2	4	3	3	2	2	1	3	2	2	2	1	2	1	2	2	1	2	1	50.4	44.3	44.3	Q42449;D7L6H1	14.266	131	33.8										2									1
Q9ZU32;A8MRX1;A8MS71;Q8LC11;F4INA0;D7LLQ3;Q56WI8;Q42354	At2g01350	Putative nicotinate-nucleotide pyrophosphorylase	At2g01350/F10A8.23;QPT	-0.395254	8	11	11	10	5	3	4	8	4	5	3	4	8	4	4	2	3	7	4	46.8	46.8	44.3	Q9ZU32;A8MRX1;A8MS71;Q8LC11;F4INA0	37.955	348	33.7							6										3
D7KLA9;Q9SSB5;Q0DDX2;D7KPV2;F9FPT6;D7KFD5	AT1G53750	26S protease regulatory subunit 7 homolog A	RPT1A	-0.396694	6	10	10	7	6	2	5	4	6	6	2	5	4	6	5	2	4	4	5	27.2	27.2	21.8	D7KLA9;Q9SSB5;Q0DDX2;D7KPV2	47.803	426	30.9					5	1									2
O04420;D7KNY7	AT2G26230	Uricase		-0.397995	2	6	6	6	3	1	2	5	3	3	1	2	5	3	3	1	2	5	3	23.6	23.6	23.6	O04420;D7KNY7	34.88	309	34.6							3										1
G1C2R4;P93303;Q6YSK8;A7KNE7	ATMG00480	ATP synthase protein YMF19	atp8;YMF19	-0.401381	4	7	7	7	5	5	5	4	5	5	5	5	4	5	5	5	5	4	5	41.1	41.1	41.1	G1C2R4;P93303;Q6YSK8;A7KNE7	18.211	158	32.2									7										6
Q9M2F9;D7LW53;Q84W89;D7LIT4	AT3G58570	DEAD-box ATP-dependent RNA helicase 52;DEAD-box ATP-dependent RNA helicase 37	RH52;RH37	-0.402474	4	3	3	1	2	1	2	2	3	2	1	2	2	3	0	0	0	0	1	5	5	1.7	Q9M2F9;D7LW53;Q84W89;D7LIT4	69.241	646	26.4				2	1									1	1
Q9SMN1;F4KAQ8;D7LRZ3;D7MPP4;Q9FMV1	AT3G48680	Gamma carbonic anhydrase-like 2, mitochondrial;Gamma carbonic anhydrase-like 1, mitochondrial	GAMMACAL2;GAMMA CAL1;GAMMACAL1	-0.403774	5	8	8	8	6	4	2	3	3	6	4	2	3	3	6	4	2	3	3	36.7	36.7	36.7	Q9SMN1;F4KAQ8;D7LRZ3;D7MPP4;Q9FMV1	27.956	256	29								6										4
D7KE59;D7LFR4;O49313;C7BCB6;Q8RWA7	AT2G33220	NADH dehydrogenase [ubiquinone] 1 alpha subcomplex subunit 13-B;NADH dehydrogenase [ubiquinone] 1 alpha subcomplex subunit 13-A	MEE4	-0.404388	5	3	3	3	1	2	2	3	2	1	2	2	3	2	1	2	2	3	2	23.1	23.1	23.1	D7KE59;D7LFR4;O49313;C7BCB6;Q8RWA7	16.075	143	35.6									1										2
Q93Z16;F4JIM7;O49556;D7MFE7	AT4G21150	Dolichyl-diphosphooligosaccharide--protein glycosyltransferase subunit 2	HAP6;F7J7.90	-0.407426	4	23	23	23	17	11	12	12	16	17	11	12	12	16	17	11	12	12	16	42.7	42.7	42.7	Q93Z16;F4JIM7;O49556;D7MFE7	74.667	691	27.2				19										11
Q56YU0;Q94JC6;Q881E4	AT3G24503	Aldehyde dehydrogenase family 2 member C4	ALDH2C4	-0.410468	3	24	24	7	12	12	14	10	9	12	12	14	10	9	6	3	6	5	3	60.9	60.9	22.2	Q56YU0	54.36	501	28.9					13										13
D7LAM1;Q9SRT9;O22666	AT3G02230	UDP-arabinopyranose mutase 1	RGP1	-0.41091	3	24	8	7	19	12	15	19	16	7	4	6	8	7	6	3	5	7	6	79	40.6	35	D7LAM1;Q9SRT9	40.629	357	30.9						12	3									5	3
F4JLY4;O49650;Q93ZX2;O49652;D7ME16;Q94JS3;Q43283;D7M0Z7	At4g22690	Cytochrome P450 like protein	CYP706A1;T12H17.80;At4g22690;T12H17.100	-0.4124	8	20	20	19	15	9	11	11	15	15	9	11	11	15	14	9	10	11	14	40	40	37.9	F4JLY4;O49650;Q93ZX2;O49652;D7ME16;Q94JS3	63.116	557	26.3		1			18	1						1	1	1	9
Q93XW5;D7ML34	AT5G48180	Nitrile-specifier protein 5	NSP5	-0.413198	2	5	5	5	2	1	5	4	4	2	1	5	4	4	2	1	5	4	4	20.9	20.9	20.9	Q93XW5	35.853	326	37							2										1
Q9LYR4;D7M5A2;Q5JK10	At5g13420	Transaldolase-like protein	T22N19_70	-0.413354	3	21	21	21	18	12	19	17	18	18	12	19	17	18	18	12	19	17	18	65.5	65.5	65.5	Q9LYR4;D7M5A2	47.698	438	32.5						25										15
Q8LFE1;Q9SJQ0;Q8H176;D7LJ52	At2g36580	Pyruvate kinase		-0.413422	4	24	24	7	15	9	18	18	16	15	9	18	18	16	5	3	6	5	4	62.6	62.6	22.2	Q8LFE1;Q9SJQ0;Q8H176;D7LJ52	57.509	527	32.7				1	21							1		1	10
Q6YSS3;D7MVB6;D7M7N6		Hypothetical protein		-0.413799	3	8	8	1	7	3	6	5	6	7	3	6	5	6	1	1	1	1	1	44.8	44.8	14.1	Q6YSS3;D7MVB6;D7M7N6	21.649	192	33.2							2	1	8							1	2		3
Q941A6;D7KIS4	At1g08480	Unknown protein		-0.415153	2	6	6	6	4	4	3	4	5	4	4	3	4	5	4	4	3	4	5	59.2	59.2	59.2	Q941A6;D7KIS4	15.812	142	32.3									3	4									1
D7M3F9;Q9ZQX4;Q6KAA4	AT4G02620	V-type proton ATPase subunit F	VHA-F	-0.415357	3	6	6	6	5	4	3	4	4	5	4	3	4	4	5	4	3	4	4	47.7	47.7	47.7	D7M3F9;Q9ZQX4	14.255	128	34.2										5
Q9SE96;D7KCT7	AT1G28200	GEM-like protein 1	FIP1	-0.418045	2	8	8	8	4	0	5	5	6	4	0	5	5	6	4	0	5	5	6	34.7	34.7	34.7	Q9SE96;D7KCT7	27.958	259	32.7							4
Q9T0A0;B2WS80;D7LYV0;Q9T009	AT4G23850	Long chain acyl-CoA synthetase 4	LACS4	-0.418569	4	20	20	8	11	8	8	14	11	11	8	8	14	11	5	1	3	4	5	42	42	18	Q9T0A0;B2WS80	74.507	666	27.6				13										9
Q9M7T0;D7L4R7;E4MXE2;D7MY73	AT3G06050	Peroxiredoxin-2F, mitochondrial	PRXIIF	-0.418999	4	10	10	10	8	3	6	6	8	8	3	6	6	8	8	3	6	6	8	66.7	66.7	66.7	Q9M7T0;D7L4R7;E4MXE2;D7MY73	21.445	201	37.3									9									1	3
Q9SEU8;F4JG94;D7M2M9	AT4G03520	Thioredoxin M2, chloroplastic	ATHM2	-0.420227	3	4	4	4	2	4	3	3	3	2	4	3	3	3	2	4	3	3	3	26.9	26.9	26.9	Q9SEU8;F4JG94	20.312	186	37.4										2
F4JPZ7;Q9C5C4;O49682;D7MDE1;O23622;Q2A960;Q25BK2;Q6ZGS9	At4g17830	Putative N-acetylornithine deacetylase	AT4g17830	-0.42082	8	11	11	11	9	5	2	4	3	9	5	2	4	3	9	5	2	4	3	43.6	43.6	43.6	F4JPZ7;Q9C5C4;O49682;D7MDE1	48.742	445	25.5					11	2									5
O04907;P32962;Q1LYZ1	AT3G44300	Nitrilase 2	nit2;NIT2;At3g44300	-0.422745	3	15	10	6	10	8	10	12	11	5	4	5	7	6	2	2	4	5	3	53.1	37.5	23.3	O04907;P32962;Q1LYZ1	37.066	339	35.7							11										4
Q9S795;F4HXD2;D7KSI7	AT1G74920	Betaine aldehyde dehydrogenase 1, chloroplastic	ALDH10A8	-0.424267	3	11	10	9	8	8	7	8	5	7	8	7	8	5	6	7	6	8	4	34.1	32.7	30.5	Q9S795;F4HXD2	54.431	501	29					7										8
P49572;Q1EBW5;D7L7H9;Q8GYM9	AT2G04400	Indole-3-glycerol phosphate synthase, chloroplastic	At2g04400/T1O3.19	-0.424439	4	21	21	21	13	6	5	11	12	13	6	5	11	12	13	6	5	11	12	58.5	58.5	58.5	P49572;Q1EBW5;D7L7H9;Q8GYM9	44.577	402	35.1						13										6
P27202;Q0WWI7;D7KVX7;C0Z2Y2;B4YYB9	AT1G79040	Photosystem II 10 kDa polypeptide, chloroplastic	PSBR;At1g79040;AT1G79040	-0.424516	5	5	5	5	1	3	2	4	4	1	3	2	4	4	1	3	2	4	4	37.9	37.9	37.9	P27202;Q0WWI7;D7KVX7;C0Z2Y2	14.586	140	37.4										1
O80840;D7LD89	AT2G45790	Phosphomannomutase	PMM	-0.425034	2	9	9	9	6	5	2	4	7	6	5	2	4	7	6	5	2	4	7	45.9	45.9	45.9	O80840;D7LD89	27.761	246	34.1								8										6
Q9CAZ7;F4J3D0;Q9SD06	At3g51430	Strictosidine synthase-like protein	YLS2;F26O13.70	-0.430231	3	4	4	4	3	1	2	4	2	3	1	2	4	2	3	1	2	4	2	11.6	11.6	11.6	Q9CAZ7;F4J3D0;Q9SD06	41.641	371	32.7						3										1
Q94AR8;D7MV68;C0Z3H8;Q6Z702;B9W2G9;B9W2J1;Q1HPC3	AT4G13430	3-isopropylmalate dehydratase	IIL1	-0.431904	7	17	17	17	14	11	11	15	16	14	11	11	15	16	14	11	11	15	16	47.3	47.3	47.3	Q94AR8;D7MV68	55.013	509	30.9					21										13
Q9M5K2;D7L6Q4;G3LMY8;G3LMZ0;G3LMZ6;Q9M5K2-2	AT3G17240	Dihydrolipoyl dehydrogenase 2, mitochondrial	LPD2	-0.434252	6	20	12	10	16	15	14	14	14	9	8	7	8	9	8	8	7	7	7	52.3	32.5	24.1	Q9M5K2;D7L6Q4	53.985	507	28.6					14	2									9	1
P30184;F4INR3;D7LHG7;E4MVL4;Q56WM8	AT2G24200	Leucine aminopeptidase 1	PM25	-0.434469	5	31	31	22	24	19	22	20	22	24	19	22	20	22	17	13	16	14	15	84.8	84.8	59	P30184;F4INR3;D7LHG7	54.509	520	28.8		11			34	1						6			24	2
Q8GZ99;Q9LT97;D7MPF0;D7MPF3;Q9LT95;Q9MA13;D7KWK5;Q8GY50;Q9LT96;D7MPF1;F4K685;Q56YS9	At5g49760	Putative receptor protein kinase	At5g49760/K2I5_13	-0.434556	12	9	9	8	7	3	4	2	4	7	3	4	2	4	7	3	4	1	3	10.8	10.8	10	Q8GZ99;Q9LT97;D7MPF0	104.71	953	20.8		7										3
A0JPS9;Q9M8L4;F4HS76;C0Z2P8;D7KX56	AT1G80460	Putative glycerol kinase	T21F11.21;NHO1;AT1G80460	-0.435927	5	11	11	11	2	3	7	8	4	2	3	7	8	4	2	3	7	8	4	27.2	27.2	27.2	A0JPS9;Q9M8L4;F4HS76;C0Z2P8;D7KX56	56.535	522	32.7					2										3
D7LMU9;E4MYE6;P28186;Q6L502;Q7XHP7;Q84TA8;D7LWQ6;D7L8D7;Q9SF91	AT3G46060	Ras-related protein RABE1c	RABE1C	-0.43762	9	4	4	1	4	2	4	4	4	4	2	4	4	4	1	1	1	1	1	24.5	24.5	6.5	D7LMU9;E4MYE6;P28186;Q6L502;Q7XHP7;Q84TA8;D7LWQ6	23.835	216	35.4								4										2
O65423;A8MRW5;D7MES2;B9DGL1	At4g21580	Putative NADPH quinone oxidoreductase	F18E5.200	-0.437917	4	11	11	10	8	5	6	7	9	8	5	6	7	9	8	5	6	7	8	42.5	42.5	40.3	O65423;A8MRW5;D7MES2;B9DGL1	34.465	325	33.5							8										5
O80889;Q8LDC7;D7LEZ5;Q8LQS5	At2g32520	Putative carboxymethylenebutenolidase		-0.441951	4	6	6	6	3	4	4	2	2	3	4	4	2	2	3	4	4	2	2	37.7	37.7	37.7	O80889;Q8LDC7;D7LEZ5	25.921	239	29.2								3										4
F9FEG0;F9FXR0;F9FJG5;F9FRH3		Unknown protein		-0.442084	4	4	1	1	3	4	3	4	3	1	1	1	1	1	1	1	1	1	1	7.9	2	2	F9FEG0;F9FXR0;F9FJG5;F9FRH3	99.496	890	23.4		1	1				1		1	1		1	1			1			1
Q9MAH3;Q8LGH3;Q56ZU8	AT1G53280	Protein DJ-1 homolog B	At1g53280	-0.445295	3	8	8	2	5	2	5	5	3	5	2	5	5	3	2	0	1	1	0	27.9	27.9	12.1	Q9MAH3;Q8LGH3;Q56ZU8	46.99	438	29.5						6										2
P32068;F4K0T5;D7LZ03;Q94GF1;D7LLC3;F4IY44;Q944Q5;P32069;Q9XJ29;Q9LY58;D7LV96	AT5G05730	Anthranilate synthase component I-1, chloroplastic	ASA1	-0.447339	11	10	10	10	5	6	6	6	6	5	6	6	6	6	5	6	6	6	6	20.7	20.7	20.7	P32068;F4K0T5;D7LZ03	66.311	595	30.6				5										6
Q9FRL8;D7KSM3;Q6F4I6;Q65XA0	AT1G75270	Glutathione S-transferase DHAR2	DHAR2	-0.447653	4	10	10	9	7	3	3	5	5	7	3	3	5	5	6	2	2	5	5	59.6	59.6	55.9	Q9FRL8;D7KSM3	23.407	213	34.3								7										3
P37702;P37702-2;Q43281	AT5G26000	Myrosinase 1	TGG1	-0.447917	3	20	19	16	17	14	15	16	15	16	13	14	15	14	13	12	12	13	13	43.4	41.4	38.8	P37702;P37702-2	61.132	541	27.5				28	1									23
Q9LIA8;D7LNY0;D7KQP1;Q8LG68;Q9FZE1;Q2QS13;Q2QS14;D2WK26;Q9AUV6;G3LRK4;Q9MAB5	AT3G29360	Probable UDP-glucose 6-dehydrogenase 1	UGD1	-0.447957	11	14	14	5	10	5	9	12	6	10	5	9	12	6	4	0	1	4	0	39.2	39.2	17.5	Q9LIA8;D7LNY0	53.172	480	28.6					10	3									5	3
D7MFS3;O49499;Q3E6Z1;Q87UH7;Q9XJ19	AT4G34050	Probable caffeoyl-CoA O-methyltransferase At4g34050		-0.448162	5	8	8	8	4	4	4	4	4	4	4	4	4	4	4	4	4	4	4	37.1	37.1	37.1	D7MFS3;O49499	29.155	259	33.2							3	4									3	1
P42761;D7LC97;Q42082;E4MY23;Q8LEQ8	AT2G30870	Glutathione S-transferase F10	GSTF10	-0.44891	5	17	17	15	9	9	8	11	12	9	9	8	11	12	8	8	8	10	11	61.9	61.9	56.7	P42761;D7LC97	24.23	215	33.2								15									1	12	1
D7M3R5;P46644;E4MWC3;Q0JJ47;Q0WSV8;F9FTM4;F9FHT8;Q9CAZ5	AT5G11520	Aspartate aminotransferase, chloroplastic	ASP3	-0.449139	8	15	10	10	10	5	10	8	8	7	2	5	4	4	7	2	5	4	4	39.2	29	29	D7M3R5;P46644;E4MWC3	48.938	449	33.1						8										2
Q42342;D7MSZ7	AT5G53560	Cytochrome b5 isoform 1		-0.450081	2	9	9	9	9	6	7	8	7	9	6	7	8	7	9	6	7	8	7	72.4	72.4	72.4	Q42342;D7MSZ7	15.084	134	31.2								1	12	1								1	8
Q9ZVQ3-2;D7LQ27;E4MY34;Q9ZVQ4;D7LQ26	AT2G02380	Glutathione S-transferase Z2		-0.450472	5	8	8	1	5	3	1	2	4	5	3	1	2	4	1	0	0	0	1	47.4	47.4	3.9	Q9ZVQ3-2;D7LQ27	25.809	228	35.2								6										4
Q9ZVF3;D7LLS2;D7LQH5	AT2G01520	MLP-like protein 328	MLP328	-0.453258	3	10	8	4	7	6	8	5	6	6	4	6	5	4	3	2	3	3	2	66.9	55	29.8	Q9ZVF3;D7LLS2;D7LQH5	17.513	151	29.5									11										5
D7M1F1;Q9FNN5;F9FNX3	AT5G08530	NADH dehydrogenase [ubiquinone] flavoprotein 1, mitochondrial		-0.454112	3	13	13	5	10	5	8	9	6	10	5	8	9	6	3	2	3	4	3	30.9	30.9	10.1	D7M1F1;Q9FNN5	53.39	486	28.8					11										5
Q9SU63;D7LRH8;D7L0Y7;Q7FWR0;Q8RUR9;D7KJH3;I0J3B9;Q9LRI6	AT3G48000	Aldehyde dehydrogenase family 2 member B4, mitochondrial	ALDH2B4	-0.455023	8	21	21	12	11	9	10	13	13	11	9	10	13	13	7	5	5	6	6	42.8	42.8	20.6	Q9SU63;D7LRH8	58.588	538	31.2					13										10
Q8LAM4;Q9M0A7;D7MBU9;Q8LBZ3;Q8VZH8;Q9M0A5;D7MBU7	At4g30530	Defense-related protein	AT4g30530	-0.455117	7	11	11	11	7	5	4	8	5	7	5	4	8	5	7	5	4	8	5	52	52	52	Q8LAM4;Q9M0A7;D7MBU9	28.427	250	32.4								8									1	5
Q94BY3;Q9FMU7;D7M5Z3	At5g14030	Hypothetical protein		-0.455966	3	3	3	3	3	2	2	1	2	3	2	2	1	2	3	2	2	1	2	29.2	29.2	29.2	Q94BY3;Q9FMU7	21.104	195	28.4								3	2									2	2
O80944;O80944-2;O80944-3;D7LKP7	AT2G37760	Aldo-keto reductase family 4 member C8	AKR4C8	-0.456619	4	16	16	12	13	8	10	7	10	13	8	10	7	10	10	5	7	5	7	62.1	62.1	49.8	O80944;O80944-2;O80944-3;D7LKP7	34.684	311	31.4							14										8
Q8LD84;Q9LYR2;Q8LEK8;Q94JS0;Q9LYR3;Q56Z01;D7M5A4;D7M5A3;Q7XLG4;Q6H4M9;Q56Z95;Q42140	At5g13440	Ubiquinol-cytochrome c reductase iron-sulfur subunit	T22N19_90;T22N19_80;At5g13440	-0.456867	12	7	7	7	4	2	2	4	6	4	2	2	4	6	4	2	2	4	6	33.2	33.2	33.2	Q8LD84;Q9LYR2;Q8LEK8;Q94JS0;Q9LYR3;Q56Z01;D7M5A4	29.93	274	36.2								4										2
Q02166;Q547D7;D7LXP9;D7LDH9;D7LC24;D7L0Y9	AT5G17990	Anthranilate phosphoribosyltransferase, chloroplastic	PAT1	-0.457596	6	9	9	9	7	2	3	6	3	7	2	3	6	3	7	2	3	6	3	30	30	30	Q02166;Q547D7;D7LXP9	46.52	444	32.7						2	7									2	1
Q9ZUA0;D7LLU9	AT2G01720	Dolichyl-diphosphooligosaccharide--protein glycosyltransferase subunit 1B		-0.457881	2	7	7	7	5	0	5	5	2	5	0	5	5	2	5	0	5	5	2	25.4	25.4	25.4	Q9ZUA0;D7LLU9	52.218	464	29					5
B9DHH1;D7LYU8;O49203;F4JPD8;Q1ECR6;Q8LAH8;D7M900;F0WEZ2	AT4G11010	Nucleoside diphosphate kinase;Nucleoside diphosphate kinase III, chloroplastic/mitochondrial;Nucleoside diphosphate kinase IV, chloroplastic/mitochondrial	AT4G11010;NDPK3;NDK4	-0.459265	8	8	8	4	5	3	6	5	5	5	3	6	5	5	2	1	3	3	2	47.1	47.1	34.9	B9DHH1;D7LYU8;O49203;F4JPD8;Q1ECR6;Q8LAH8	25.665	238	33.5									5										3
Q8VX13;Q8VX13-2;E4MVR3	AT3G54960	Protein disulfide isomerase-like 1-3	PDIL1-3	-0.459669	3	12	12	4	8	4	7	6	6	8	4	7	6	6	2	2	2	3	3	27.8	27.8	9.5	Q8VX13;Q8VX13-2;E4MVR3	64.211	579	26			9										5
D7KAZ4;Q01474;D7LT72;D7KBA0;Q8VYP7;D7KIZ2;O80489;Q2QNM5;P52884;Q42067;Q9SDK4;Q0DJG9;Q3E6Q3	AT1G56330	GTP-binding protein SAR1B	SAR1B	-0.46334	13	7	7	2	5	5	3	4	4	5	5	3	4	4	1	0	0	1	0	49	49	16.2	D7KAZ4;Q01474;D7LT72;D7KBA0;Q8VYP7;D7KIZ2	23.908	210	32.2								4	4									5	1
O23264;D7MH80;Q8RZW7;Q42227	AT4G14030	Selenium-binding protein 1	SBP1	-0.467071	4	13	8	8	6	8	5	10	7	3	3	2	5	5	3	3	2	5	5	37.1	24.1	24.1	O23264;D7MH80	54.056	490	32.6					3										4
O22263;D7LGN3;A8MSC5;F4IL52;B9DI05;F4IL53;Q570G2;F0W2P2	AT2G47470	Protein disulfide-isomerase like 2-1	PDIL2-1;UNE5;AT2G47470	-0.467474	8	13	13	13	11	7	9	9	11	11	7	9	9	11	11	7	9	9	11	37.4	37.4	37.4	O22263;D7LGN3;A8MSC5;F4IL52;B9DI05;F4IL53	39.496	361	31.5						14										8
Q9ZQ87;Q0WU28;Q84TE3;D7LQI5	At2g03510	Expressed protein	At2g03510	-0.467775	4	9	9	9	3	0	2	3	2	3	0	2	3	2	3	0	2	3	2	28.1	28.1	28.1	Q9ZQ87;Q0WU28;Q84TE3;D7LQI5	40.596	356	35.9						3
Q9LUG8;F4J447;D7L3D0;E4MVH7	At3g23600	Contains similarity to endo-1,3-1,4-beta-D-glucanase		-0.469209	4	13	13	13	11	8	5	7	7	11	8	5	7	7	11	8	5	7	7	89.1	89.1	89.1	Q9LUG8;F4J447	25.861	239	30.9								15	1									11	1
D7LHB6;O82240;Q8LC26;E4MVN9	At2g47710	Hypothetical protein	At2g47710/F17A22.10	-0.470535	4	4	4	4	3	2	1	1	2	3	2	1	1	2	3	2	1	1	2	42.6	42.6	42.6	D7LHB6;O82240;Q8LC26;E4MVN9	17.345	162	29.8									3										2
Q9FWA3;D7KZG2;G3LMD6;G3LMD7	AT3G02360	6-phosphogluconate dehydrogenase, decarboxylating	F11A12.5	-0.47327	4	21	19	16	13	11	13	15	9	11	9	11	13	7	9	8	10	11	6	54.3	52.5	44.4	Q9FWA3;D7KZG2	53.577	486	29.7					15										10
Q6EUD7		Putative phosphoenolpyruvate carboxylase (rice)		-0.474697	1	17	1	1	14	10	10	10	13	1	1	1	1	1	1	1	1	1	1	17.4	1.2	1.2	Q6EUD7	109.93	968	25.9	2	2	2								1	2	1
P46309;F4JMS5;D7MDW8;E4MWT5;Q7Y0R3;O23736;Q7Y0R4;D7LQG3	AT4G23100	Glutamate--cysteine ligase, chloroplastic	GSH1	-0.475964	8	16	16	14	12	13	10	12	14	12	13	10	12	14	11	12	8	10	13	44.3	44.3	35.8	P46309;F4JMS5;D7MDW8;E4MWT5;Q7Y0R3;O23736	58.562	522	30.3					21										16	1
Q0WRR9;Q42406;D7MDI0;B2LWV2;B2LWV3;B2LWV4;B2LWV5;B2LWV9;B2LWW1;B2LWW0;B2LWV6;B2LWV7;B2LWW4	AT4G34870	Peptidyl-prolyl cis-trans isomerase;Peptidyl-prolyl cis-trans isomerase CYP18-4	At4g34870;CYP18-4	-0.47626	13	10	9	7	9	9	7	7	7	8	9	7	7	7	6	7	6	6	6	75	70.9	61.6	Q0WRR9;Q42406;D7MDI0	18.378	172	34.4								1	14										14
D7KN80;O65378	AT1G12010	1-aminocyclopropane-1-carboxylate oxidase 3		-0.477235	2	4	2	2	2	1	4	4	2	1	1	2	2	1	1	1	2	2	1	9.7	7.5	7.5	D7KN80;O65378	36.534	320	30.4						2	2									1	1
P93031	AT3G51160	GDP-mannose 4,6 dehydratase 2	MUR1	-0.477332	1	11	11	4	6	4	10	5	3	6	4	10	5	3	1	0	4	2	1	36.2	36.2	12.3	P93031	41.961	373	28.2						7										4
D7KLX8;Q9SYT0;B9DI12;G3LKG0;E4MXE0;G3LKF8;G3LKE9;G3LKF0;G3LKF7	AT1G35720	Annexin D1;Annexin	ANN1;AT1G35720	-0.477806	9	31	31	31	26	23	26	22	26	26	23	26	22	26	26	23	26	22	26	79.5	79.5	79.5	D7KLX8;Q9SYT0;B9DI12	36.203	317	30.2						28	45	1								28	28	1
O04551;C0Z3J0	At1g27020	Hypothetical protein	AT1G27020	-0.478365	2	11	11	5	6	6	6	9	7	6	6	6	9	7	3	3	4	5	3	54.9	54.9	31.5	O04551;C0Z3J0	35.079	308	30.4							8										8
Q84WT8;D7M9U3	AT4G16500	Cysteine proteinase inhibitor 4	CYS4	-0.478514	2	3	3	3	2	2	2	2	2	2	2	2	2	2	2	2	2	2	2	29.1	29.1	29.1	Q84WT8;D7M9U3	12.556	117	35										2
Q547G3;Q93VP3;F4HPA2;Q42021;B4YYC2;Q42002;Q9AUW3;C7SCX7;C7SCX9;Q2QQ48;Q84ZK1;A1Z3W7;D6N3G5;D7KBF3;Q9XI91;Q8GRL5;C7SCX6;C7SCX8	AT1G26630	Eukaryotic translation initiation factor 5A-2	FBR12	-0.48229	18	10	10	4	4	7	4	7	6	4	7	4	7	6	2	4	3	3	3	63.5	63.5	26.4	Q547G3;Q93VP3;F4HPA2;Q42021	17.14	159	38.2				1				2	3									2	7
A1L4Y4;Q9FKG8;D7MV27;Q0DW19	At5g61510	Quinone oxidoreductase	At5g61510	-0.482665	4	8	8	8	4	3	4	2	3	4	3	4	2	3	4	3	4	2	3	29.6	29.6	29.6	A1L4Y4;Q9FKG8;D7MV27	44.022	406	31.8							5										3
Q9C7F5;A8MS55;D7KBV8;Q8LC75	AT1G27970	Nuclear transport factor 2	NTF2;NTF2B	-0.483258	4	6	6	5	5	4	4	6	5	5	4	4	6	5	4	3	4	5	4	68.3	68.3	60.3	Q9C7F5;A8MS55;D7KBV8;Q8LC75	14.002	126	36.3										8
O82399;Q0WUS4;D7LE36	AT2G22780	Probable malate dehydrogenase, glyoxysomal;Malate dehydrogenase	At2g22780	-0.484411	3	11	10	10	4	4	8	4	2	4	4	7	4	1	4	4	7	4	1	54.8	51.4	51.4	O82399;Q0WUS4;D7LE36	37.465	354	27							4										4
D7MLU4;Q9C5J7;Q94AA4;D7MFB1	AT5G56630	6-phosphofructokinase 7;6-phosphofructokinase 3	PFK7;PFK3	-0.484732	4	7	7	3	6	3	5	5	4	6	3	5	5	4	3	1	2	2	2	16.9	16.9	8.9	D7MLU4;Q9C5J7;Q94AA4;D7MFB1	53.357	485	31.4					6										3
O04153;Q8GUI1;F4HW29;D7KI25;F4HW30;Q0WLL6;Q570J4	AT1G08450	Calreticulin-3	CRT3;At1g08450	-0.485097	7	9	9	6	4	2	5	7	6	4	2	5	7	6	2	1	4	5	4	26.4	26.4	16.5	O04153;Q8GUI1;F4HW29;D7KI25;F4HW30;Q0WLL6	49.843	424	34.9					5										2
Q38900;F4IL99;Q41934	AT2G16600	Peptidyl-prolyl cis-trans isomerase CYP19-1	CYP19-1;ROC3	-0.485342	3	8	6	3	8	8	7	7	7	6	6	6	6	6	3	3	3	3	3	71.1	61.8	29.5	Q38900;F4IL99	18.492	173	33.5								3	20									1	16
Q9LE06;D7LA26	AT3G19710	Probable branched-chain-amino-acid aminotransferase 4	BCAT4	-0.486909	2	13	13	13	4	0	3	5	6	4	0	3	5	6	4	0	3	5	6	52	52	52	Q9LE06;D7LA26	39.018	354	35.1							4
Q9LF46;D7LX00	AT5G17380	2-hydroxyacyl-CoA lyase	HACL	-0.489564	2	23	23	23	15	11	13	13	11	15	11	13	13	11	15	11	13	13	11	51.6	51.6	51.6	Q9LF46;D7LX00	61.47	572	29.9				15										11
Q42553;Q9M6K3;D7KZL1;Q6AUB0;Q39471;Q8GVZ0;F0WYM7	AT3G02780	Isopentenyl-diphosphate Delta-isomerase II, chloroplastic	IPP2;ipiAt1	-0.489856	7	9	9	4	7	3	2	6	3	7	3	2	6	3	4	1	1	2	1	33.1	33.1	15.5	Q42553;Q9M6K3;D7KZL1	32.607	284	31.8								8										3
Q2HIK0;Q9LK88;D7LPM0;Q0JFY5	AT3G27890	NADPH:quinone oxidoreductase	NQR	-0.491349	4	8	8	8	7	4	6	6	4	7	4	6	6	4	7	4	6	6	4	55.6	55.6	55.6	Q2HIK0;Q9LK88;D7LPM0	21.556	196	31.7								6	9									6	1
Q0WN17;Q9FFP6;D7MPR7;G3LSB5	At5g63680	Pyruvate kinase	At5g63680	-0.492909	4	15	13	6	12	6	7	9	11	10	6	6	7	9	5	3	3	4	5	43.3	39.8	22.7	Q0WN17;Q9FFP6;D7MPR7	54.999	510	29.9					12										7
Q56WD9;D7LFQ1;E4MXW1;Q8LF48;O64426;Q42301;D7MMN3;Q570C8;Q84P96;Q0WLJ0;Q570C8-2	AT2G33150	3-ketoacyl-CoA thiolase 2, peroxisomal	PED1	-0.493362	11	17	17	16	14	10	11	10	9	14	10	11	10	9	13	10	11	10	9	58.4	58.4	56.3	Q56WD9;D7LFQ1;E4MXW1	48.578	462	30.7						18										11
O24603;D7LK33;D7LK38	At2g43570	Endochitinase isolog	CHI	-0.497674	3	5	5	5	5	2	2	2	3	5	2	2	2	3	5	2	2	2	3	29.2	29.2	29.2	O24603	29.775	277	29.2								5										2
A8MSD9;F4HVQ1;Q9CA59;D7KS32;Q8LC68;Q9M9V0;D7KH71;Q8GXV1	At1g74560	Putative SET protein, phospatase 2A inhibitor	NRP1;F1M20.24;NRP2;F6A14.10;At1g18800/F6A14_10	-0.498279	8	4	4	4	2	0	3	2	3	2	0	3	2	3	2	0	3	2	3	15.2	15.2	15.2	A8MSD9;F4HVQ1;Q9CA59;D7KS32;Q8LC68;Q9M9V0;D7KH71;Q8GXV1	30.642	264	32.2							2
O24653;D7LWJ0;F0W0X7	At3g59920	GDI2 (Rab GDP dissociation inhibitor)	AtGDI2	-0.499807	3	18	18	9	13	6	12	11	12	13	6	12	11	12	8	4	8	4	4	51.6	51.6	24.5	O24653;D7LWJ0	49.538	444	31.2					14										7
Q9ZPF5;D7LX59;Q8LBB8;B9DFC0;Q7X7N2;REV__Q87ZU7	AT4G08870	Probable arginase		-0.499855	6	11	11	6	8	5	8	6	8	8	5	8	6	8	5	2	4	3	4	41.9	41.9	31.7	Q9ZPF5;D7LX59;Q8LBB8;B9DFC0	37.98	344	33.9							9										5
Q8H153;Q9ZVA4;D7KVV7;Q9ZVA5;Q6DT51	At1g78850	Putative glycoprotein (EP1)	At1g78850;F9K20.10	-0.503593	5	21	21	21	17	15	15	13	15	17	15	15	13	15	17	15	15	13	15	54.4	54.4	54.4	Q8H153;Q9ZVA4;D7KVV7	49.081	441	27.5					20	1									15
D7MLQ2;Q9FM97;D7MFA1;O65595;D7MM56;D7L211;D7LV71;D7LV90;Q9M057;Q9SQQ7;Q9LU95	At5g56350	Pyruvate kinase	At5g56350/MCD7.8	-0.50762	11	17	17	13	9	4	8	10	13	9	4	8	10	13	6	4	6	7	9	49.6	49.6	37.1	D7MLQ2;Q9FM97	54.411	498	32.5					9										4
O65390;Q38934;B9DHJ1;D7KN67;E4MX84;Q39311;Q56YW8;Q8H7F3;Q56Z71;D7KUS6;Q8VYL3;Q0DFW1;Q8H786	AT1G11910	Aspartic proteinase A1	F12F1.24;Pra-1;AT1G11910	-0.510328	13	18	18	18	12	9	13	12	10	12	9	13	12	10	12	9	13	12	10	48.8	48.8	48.8	O65390;Q38934;B9DHJ1;D7KN67;E4MX84	54.613	506	29.8							10	1	4	2							6		3
D7M1G9;Q9C5A9;D7M1G8;P83483;P83484;Q8H135;Q0DG48;Q0WM57;Q42052;D7KL39;D7LLV7;D7LR62	AT5G08680	ATP synthase subunit beta-3, mitochondrial;ATP synthase subunit beta-1, mitochondrial;ATP synthase subunit beta-2, mitochondrial;ATP synthase subunit beta	At5g08670	-0.513646	12	30	29	28	26	24	28	26	26	25	23	27	25	25	24	22	26	24	24	72.3	70.3	68	D7M1G9;Q9C5A9;D7M1G8;P83483;P83484;Q8H135	59.911	559	30.6					50	5									41	5
F4I918;O04130;D7KFI9	AT1G17745	D-3-phosphoglycerate dehydrogenase, chloroplastic		-0.51593	3	22	19	18	20	15	16	18	18	17	13	13	16	16	16	12	13	16	15	46.7	42.5	41.2	F4I918;O04130;D7KFI9	69.733	651	28.1		4		24	1									14
Q9FK25;D7MTQ7;D7MTQ0;Q94L17;Q94L18;Q94L19;D7KU16;D7KU17;D7KUK2;Q9CAM9;Q9CAQ3;A0MFN9;Q8L8L1;Q9FHZ5;D7MDS8;D7MB40;Q8GYW6;Q9LQ17;Q94L12;Q94L13;Q94L15;D7MDS9;Q94L16	AT5G54160	Quercetin 3-O-methyltransferase 1	OMT1	-0.517167	23	22	22	11	14	11	13	16	17	14	11	13	16	17	5	3	6	6	8	77.4	77.4	40.5	Q9FK25;D7MTQ7;D7MTQ0	39.618	363	33.5						19										12	1
Q96254;Q96284;B9DFX1;Q8VZB4;Q8LBY8;Q10NA3;D7KB34	At2g44100	GDP dissociation inhibitor	GDI1;rab-GDI;At2g44100/F6E13.23	-0.524814	7	18	11	6	12	5	10	13	9	9	4	7	8	3	5	1	4	4	1	53.7	31	15.5	Q96254;Q96284;B9DFX1;Q8VZB4;Q8LBY8	49.818	445	29.4					11										4
O23404;O23404-3;B9DHM5;O23404-2;O23404-4;D7MAG8;Q0WLY6;D3K3U9;D7LQR1	AT4G15530	Pyruvate, phosphate dikinase 1, chloroplastic	PPDK;AT4G15530;At4g15530	-0.525279	9	25	25	25	14	11	11	17	14	14	11	11	17	14	14	11	11	17	14	34.7	34.7	34.7	O23404;O23404-3;B9DHM5;O23404-2;O23404-4;D7MAG8;Q0WLY6	105.14	963	30.3		1	14										11
D7L9H7;Q24JN5;Q8LB05;D7KIA9;Q8LEY1;Q9LN20;D7MBS6	At2g17720	Similar to prolyl 4-hydroxylase alpha subunit		-0.526241	7	6	6	6	2	0	2	3	2	2	0	2	3	2	2	0	2	3	2	30.9	30.9	30.9	D7L9H7;Q24JN5;Q8LB05	32.766	291	35.2							2
B9DHE0;Q9LHB9;D7LP94	AT3G32980	Peroxidase 32	AT3G32980;PER32	-0.528463	3	10	8	3	6	6	8	7	4	5	5	6	6	3	3	2	2	3	2	32.1	25.6	12.8	B9DHE0;Q9LHB9;D7LP94	38.847	352	27.9						6										5
P54121;D7LM61	AT3G28930	Protein AIG2	AIG2	-0.528725	2	5	5	5	4	2	3	3	1	4	2	3	3	1	4	2	3	3	1	46.5	46.5	46.5	P54121;D7LM61	19.445	170	29									7										3
Q9SXC0;D7KXE3;B9DFV4;Q9ZUJ6;Q9XID8;Q1PFI5;D7KXE4	At1g59960	Putative Aldo/keto reductase	F23H11.27	-0.531507	7	9	9	9	5	3	4	4	6	5	3	4	4	6	5	3	4	4	6	35	35	35	Q9SXC0;D7KXE3	36.73	326	30.9							5										4
Q9ZPI6;D7MD60;Q56Y55;Q570E1	AT4G29010	Peroxisomal fatty acid beta-oxidation multifunctional protein AIM1;Enoyl-CoA hydratase/3-2-trans-enoyl-CoA isomerase/3-hydroxybutyryl-CoA epimerase;3-hydroxyacyl-CoA dehydrogenase	AIM1;At4g29010	-0.531915	4	21	21	21	15	10	10	12	16	15	10	10	12	16	15	10	10	12	16	41.6	41.6	41.6	Q9ZPI6;D7MD60;Q56Y55	77.857	721	26.8				21										11
Q03250;F4IHK9;C0Z2N6;C0Z387;C0Z304;Q03250-2;D7LBX2	AT2G21660	Glycine-rich RNA-binding protein 7	GRP7;CCR2;AT2G21660	-0.534327	7	9	9	6	8	6	6	6	6	8	6	6	6	6	5	3	3	3	4	59.7	59.7	47.7	Q03250;F4IHK9;C0Z2N6;C0Z387	16.89	176	33.2									8	3									7
F4JKM2;O49482;D7MF39;D5IBX9;C3URA8;D5IBW3;D5IBW6;D5IBW7;D5IBW9;D5IBX0;D5IBX3;D5IBX4;D5IBX5;D5IBX6;D5IBX7;D5IBY2;C3URA0;E9NCZ3;Q9SDV4;Q9SDV2;Q9SDV1;Q9SDV3;F8WPB4;F8WKU9;D5IBW8;D5IBY0;D5IBY3;D5IBX8	AT4G34230	Cinnamyl alcohol dehydrogenase 5	CAD5	-0.536771	28	16	16	14	12	5	10	13	13	12	5	10	13	13	11	5	9	12	12	66.9	66.9	54.6	F4JKM2;O49482;D7MF39	38.716	357	31.6						16										5
Q96266;Q96266-2;Q94BT5;Q41979	AT2G47730	Glutathione S-transferase F8, chloroplastic	GSTF8	-0.536926	4	12	11	8	12	7	11	10	10	11	7	10	9	9	8	4	7	6	6	57.8	54.8	45.2	Q96266;Q96266-2;Q94BT5	29.231	263	32.2								16										12
Q0WWL2;Q8LCE1;F4ID91;D7KTL7;F4ID92;C0Z2C2;Q10DZ8;Q8GXW5;D7M6Z6;Q42133	AT1G66200	Glutamine synthetase;Glutamine synthetase cytosolic isozyme 1-2	At1g66200;GLN1-2;GSR2;AT1G66200	-0.538555	10	24	21	6	18	13	15	12	12	15	11	14	12	10	4	2	4	4	2	71.3	67.4	36.8	Q0WWL2;Q8LCE1;F4ID91;D7KTL7;F4ID92;C0Z2C2	39.233	356	29.9			1			25	2						1			16	1
Q9SRG3;D7KUJ9;Q56Z88	AT1G77510	Protein disulfide isomerase-like 1-2	PDIL1-2	-0.5413	3	24	20	20	19	10	14	13	15	16	7	12	9	12	16	7	12	9	12	59.3	52	52	Q9SRG3;D7KUJ9	56.364	508	26.9				17	1									7
Q9SCX8;D7L7W5	AT3G17790	Purple acid phosphatase 17	PAP17	-0.545446	2	6	6	6	5	2	3	4	3	5	2	3	4	3	5	2	3	4	3	23.7	23.7	23.7	Q9SCX8;D7L7W5	38.297	338	30.6							6										2
Q9ZVU4;F4I0B5;D7KM93	At1g55450	Unknown protein	T5A14.14	-0.545836	3	15	15	13	11	3	8	9	9	11	3	8	9	9	11	3	8	8	8	45.7	45.7	41.2	Q9ZVU4;F4I0B5;D7KM93	34.475	311	31.7							12										3
Q9ZVS4;Q8LF70;D7KCC9;D7LNT8	At1g03220	Hypothetical protein	F15K9.17	-0.547185	4	15	15	11	11	9	13	9	8	11	9	13	9	8	8	7	10	6	6	49	49	38.1	Q9ZVS4;Q8LF70	45.717	433	28.2					12										10
P94111;D7KRP8;E4MXN3;Q9C9C2;D7KRP6	AT1G74020	Strictosidine synthase 1	SS1	-0.547197	5	7	7	7	5	2	6	4	2	5	2	6	4	2	5	2	6	4	2	34.6	34.6	34.6	P94111;D7KRP8	35.293	335	32.5							5										2
Q0WUX6;Q9SJH7;D7LJD0;E4MX48;D7LW71;E4MWG3	At1g74010	Citrate synthase;Citrate synthase 3, peroxisomal	At2g42790;CSY3	-0.548617	6	6	6	4	4	4	4	5	3	4	4	4	5	3	2	2	2	3	1	23.4	23.4	18.7	Q0WUX6;Q9SJH7;D7LJD0;E4MX48	56.175	509	30					5								1		3
F4JT64;Q940J8;O65712;Q56WK4	AT2G42790	Putative pectinacetylesterase protein	T5K18.190;AT4g19410;At4g19410	-0.549393	4	16	16	2	12	4	5	6	5	12	4	5	6	5	2	1	1	1	1	48.2	48.2	4.4	F4JT64;Q940J8;O65712;Q56WK4	55.832	517	24.5						14										4
Q06588;D7KEA3;I3RT05;I3RT06;I3RT08;I3RT07;C7DTK1;Q67UG1	AT1G05010	1-aminocyclopropane-1-carboxylate oxidase 4	ACO4	-0.549937	8	15	15	14	13	7	9	10	10	13	7	9	10	10	13	7	8	9	9	65.6	65.6	63.2	Q06588;D7KEA3;I3RT05;I3RT06;I3RT08;I3RT07	36.676	323	33						7	18	1								4	8	1
O04151;C0Z2C0;F4I529;Q8H792;Q0WLI1;Q0WKV6;Q8H7F5;Q56WS7	AT1G56340	Calreticulin-1	CRT1;AT1G56340;CRT1a;At1g56340	-0.550865	8	19	12	6	14	10	9	9	10	9	6	5	6	6	5	2	2	3	3	52.5	35.3	19.5	O04151;C0Z2C0;F4I529;Q8H792;Q0WLI1	48.527	425	28.4					10										6
D7LFP9;B9DH97;P47192;D7KE73;Q681H0;Q681L9;Q9ZTW3;Q67YV9;O48850;D7KE74;D7LF14;Q69WS1;Q84SZ1;Q9MAS5;F4IVQ2;Q8VY69;A5YZC5	AT2G33120	Vesicle-associated membrane protein 722;Vesicle-associated membrane protein 721	SAR1;VAMP722;At1g04740;VAMP721	-0.552245	17	6	6	5	4	3	2	4	6	4	3	2	4	6	4	3	2	4	5	29	29	26	D7LFP9;B9DH97;P47192;D7KE73;Q681H0;Q681L9;Q9ZTW3;Q67YV9	26.042	231	36.9								4	1									3	2
P14671;Q0WUI8;D7MUW5;Q56YC7;Q59992;F9F7X1	AT5G54810	Tryptophan synthase beta chain 1, chloroplastic	TSB1;At5g54810	-0.553385	6	17	17	5	10	12	10	10	7	10	12	10	10	7	3	4	1	1	0	51.9	51.9	18.7	P14671;Q0WUI8;D7MUW5	50.925	470	29.4						12	2	1								13	1
Q9M2Z4;D7LS20;Q9FVZ9;Q9FVZ7	AT3G48890	Membrane steroid-binding protein 2	MSBP2	-0.555888	4	5	5	4	3	2	4	2	3	3	2	4	2	3	2	2	4	2	3	36.5	36.5	30	Q9M2Z4;D7LS20	25.382	233	32.3							3										2
Q940G5;Q9SVZ5;Q8LAN4;Q9SZG5;D7MFV7	At4g25900	Possible apospory-associated like protein	F14M19.180;AT4g25900;F20B18.10	-0.557552	5	10	10	10	5	4	3	5	6	5	4	3	5	6	5	4	3	5	6	40.9	40.9	40.9	Q940G5;Q9SVZ5;Q8LAN4;Q9SZG5	36.251	318	29.8						7	2									4	1
Q9LSB4;F4J1D7;Q712H0;D7L4Z2	At3g15950	Hypothetical protein	NAI2	-0.557807	4	39	39	39	20	12	22	20	18	20	12	22	20	18	20	12	22	20	18	62.4	62.4	62.4	Q9LSB4;F4J1D7;Q712H0;D7L4Z2	85.015	772	28.6	1	1	20	3				1				1	12					1
C0Z3G0;D7MCM8;Q42418;Q8LCJ1	AT4G29350	Profilin;Profilin-2	AT4G29350;PRO2	-0.561214	4	5	5	4	3	4	3	3	5	3	4	3	3	5	3	4	3	2	4	50.4	50.4	44.3	C0Z3G0;D7MCM8;Q42418;Q8LCJ1	13.998	131	38.3										6
Q9XI01;F4HZN9;D7KKU1	AT1G21750	Protein disulfide isomerase-like 1-1	PDIL1-1	-0.562964	3	31	31	27	23	13	19	20	19	23	13	19	20	19	20	10	17	16	16	63.5	63.5	58.9	Q9XI01;F4HZN9;D7KKU1	55.601	501	27.2				20	19									12	7
Q93YR3;D7ME19;B9DHL5;Q6YUA1	AT4G22670	FAM10 family protein At4g22670	AT4G22670	-0.563765	4	10	10	10	7	5	5	6	6	7	5	5	6	6	7	5	5	6	6	29	29	29	Q93YR3;D7ME19;B9DHL5	46.621	441	29.2					8										5
Q9FKA5;D7MJK5	AT5G39570	Uncharacterized protein At5g39570		-0.566273	2	8	8	8	5	3	2	4	2	5	3	2	4	2	5	3	2	4	2	42.5	42.5	42.5	Q9FKA5;D7MJK5	43.526	381	29					5										3
Q9FPF0;Q9LKA6;D7L3X8;Q56ZE0;D7M0Q1	AT3G14990	Protein DJ-1 homolog A		-0.568018	5	17	17	16	12	8	9	9	8	12	8	9	9	8	11	8	8	8	8	59.9	59.9	54.3	Q9FPF0;Q9LKA6;D7L3X8	41.857	392	33						16	1									9	1
Q9LMU2;G0Z2L3;E9NH17;D7KG87	At1g17860	Hypothetical protein	F2H15.9	-0.570163	4	6	6	6	3	0	4	5	2	3	0	4	5	2	3	0	4	5	2	42.3	42.3	42.3	Q9LMU2	22.081	196	37.2									3
P46645;Q1EBW2;D7LZ93;Q8L7N7;D7KU69	AT5G19550	Aspartate aminotransferase, cytoplasmic isozyme 1;Aspartate aminotransferase	ASP2;At5g19550	-0.573454	5	27	27	22	18	19	19	22	22	18	19	19	22	22	16	16	15	19	18	87.4	87.4	75.1	P46645;Q1EBW2;D7LZ93;Q8L7N7	44.266	405	31.9						24										24
O49304;D7KMP3	At1g23130	Unknown protein	T26J12.10	-0.576805	2	5	5	5	4	3	1	2	4	4	3	1	2	4	4	3	1	2	4	35.6	35.6	35.6	O49304	17.859	160	33.7									4										3
Q9SR59;B3H5M0;D7L8E6	AT3G09940	Probable monodehydroascorbate reductase, cytoplasmic isoform 1	MDHAR	-0.577436	3	12	12	12	7	3	6	7	5	7	3	6	7	5	7	3	6	7	5	38.5	38.5	38.5	Q9SR59;B3H5M0;D7L8E6	48.362	441	31.6					7										3
Q945Q1;D7M4G3	AT5G12140	Cysteine proteinase inhibitor 1	CYS1	-0.57817	2	3	3	3	2	3	2	1	2	2	3	2	1	2	2	3	2	1	2	39.6	39.6	39.6	Q945Q1;D7M4G3	11.255	101	30.9										2
D7LUA3;Q9LXJ2	At3g52730	Ubiquinol--cytochrome-c reductase-like protein	F3C22_130	-0.581762	2	3	3	3	3	3	0	2	2	3	3	0	2	2	3	3	0	2	2	31.9	31.9	31.9	D7LUA3;Q9LXJ2	8.4485	72	32.5										3
P48641;D7L478;Q56Z05;Q0DWI9	AT3G24170	Glutathione reductase, cytosolic	At3g24170	-0.584846	4	18	18	17	8	6	9	8	9	8	6	9	8	9	7	6	9	7	9	51.1	51.1	49.7	P48641;D7L478;Q56Z05	53.87	499	31.7					9										6
P49040	AT5G20830	Sucrose synthase 1	SUS1	-0.592726	1	24	24	6	11	12	20	16	12	11	12	20	16	12	3	3	6	5	4	35.8	35.8	10.6	P49040	92.996	808	28.3			11										13
Q00218;Q8LAR5;D7M8Q4;F4JIZ3;Q570U9;B9DHW4	AT4G33510	Phospho-2-dehydro-3-deoxyheptonate aldolase 2, chloroplastic	DHS2;At4g33510	-0.599036	6	8	5	4	4	3	4	7	4	1	1	3	5	3	1	0	2	4	3	20.1	14	12.2	Q00218;Q8LAR5;D7M8Q4;F4JIZ3;Q570U9	56.148	507	35.1					1										1	1
Q96514;D7KPG1;D7MWP2;Q8LB43;Q9SAE3;Q9SAE4;D7KPG0;O65786;D7LR30;Q9LTL2;Q9LTL8;D7M3U7;P58050;Q9ZU07;Q8GZ11;Q681L2	AT1G13110	Cytochrome P450 71B7	CYP71B7	-0.602415	16	12	12	8	8	5	5	9	6	8	5	5	9	6	5	2	2	5	4	31	31	21.4	Q96514;D7KPG1;D7MWP2	57.208	504	28.5					8										5
Q94BT9;Q9C7U6	AT1G66240	Unknown protein	ATX1;T6J19.6	-0.605739	2	6	6	3	5	3	5	5	3	5	3	5	5	3	3	1	3	2	1	50	50	13.2	Q94BT9;Q9C7U6	11.43	106	32.3										6
Q9XEE2;F4KGH1;Q6Z6A7;Q41954;Q56WE7	AT5G65020	Annexin D2;Annexin	ANN2;ANNAT2	-0.606273	5	17	17	6	13	10	12	8	13	13	10	12	8	13	6	2	4	1	3	63.1	63.1	23.3	Q9XEE2;F4KGH1	36.266	317	31.2							17	1									11
P29976;D7M981;E4MXK8;Q336R7	AT4G39980	Phospho-2-dehydro-3-deoxyheptonate aldolase 1, chloroplastic	DHS1	-0.61027	4	8	6	5	3	2	3	7	4	2	0	2	5	4	2	0	2	4	4	17.3	13.5	10.9	P29976;D7M981;E4MXK8	57.978	525	36.8					2
Q9FK05;D7MSX8	AT5G53370	Probable pectinesterase/pectinesterase inhibitor 61;Pectinesterase inhibitor 61;Pectinesterase 61	PME61	-0.611923	2	5	5	5	3	3	2	2	2	3	3	2	2	2	3	3	2	2	2	12.3	12.3	12.3	Q9FK05	64.24	587	27							3										3
B9DFM8;Q9SVG4;Q9SVG4-2;D7MFH9;Q9SVG3;D7MFH8	AT4G20830	Reticuline oxidase-like protein	AT4G20830	-0.61195	6	17	17	17	11	8	10	12	8	11	8	10	12	8	11	8	10	12	8	33.2	33.2	33.2	B9DFM8;Q9SVG4;Q9SVG4-2;D7MFH9	63.558	570	30.4				4	9									1	8
Q9S7W4;D7L708	At3g07720	Hypothetical protein	F17A17.6	-0.615233	2	9	9	9	7	2	6	6	5	7	2	6	6	5	7	2	6	6	5	37.7	37.7	37.7	Q9S7W4;D7L708	35.685	329	32							7										2
Q8VZG8;Q8VZG8-2;D7LX56	AT4G08850	Probable LRR receptor-like serine/threonine-protein kinase At4g08850		-0.620997	3	12	12	12	6	5	3	10	8	6	5	3	10	8	6	5	3	10	8	14.4	14.4	14.4	Q8VZG8;Q8VZG8-2;D7LX56	115.42	1045	28.8		6									1	5
Q945M1;D7MDJ5;Q5Z7T4	AT4G34700	NADH dehydrogenase [ubiquinone] 1 beta subcomplex subunit 9	CIB22	-0.623497	3	6	6	6	2	3	2	4	4	2	3	2	4	4	2	3	2	4	4	41.9	41.9	41.9	Q945M1;D7MDJ5	13.616	117	35.9										2
Q9ZUX4;D7LJ04	AT2G27730	Uncharacterized protein At2g27730, mitochondrial		-0.625166	2	3	3	3	2	3	3	3	3	2	3	3	3	3	2	3	3	3	3	33.6	33.6	33.6	Q9ZUX4	11.947	113	37.8										2
Q42566;D7LET6;O48789;Q944I9;D7LET5;O23444;Q0DJJ0;Q5NBT2;Q9S7P1;F4JKY3;A8MR06;Q8GX63	At2g26740	Putative epoxide hydrolase ATsEH	ATsEH	-0.630471	12	11	11	10	8	5	7	7	6	8	5	7	7	6	8	5	7	7	6	39.3	39.3	37.1	Q42566	36.423	321	32.3							11										6
Q9MBH2;D7LM63	At3g28940	AIG2 protein-like		-0.634307	2	12	12	12	8	5	5	6	7	8	5	5	6	7	8	5	5	6	7	52.7	52.7	52.7	Q9MBH2	19.465	169	32.4									15										8
O22841;D7LKG4	At2g43620	Putative endochitinase		-0.635697	2	9	9	7	5	3	3	6	8	5	3	3	6	8	3	3	2	4	6	43.1	43.1	32.2	O22841	30.377	283	33.5								6										3
Q38858;Q8LC80;D7KIZ5	AT1G09210	Calreticulin-2	CRT2	-0.636966	3	21	21	7	15	9	11	12	10	15	9	11	12	10	5	2	3	4	4	51.9	51.9	17.9	Q38858;Q8LC80;D7KIZ5	48.156	424	29.6					15										9
Q94BR2;F4JZM6;D7LYL7;B4YYA6;C0Z216	At5g19140	Putative aluminium-induced protein	AILP1	-0.637094	5	5	5	5	4	5	3	4	4	4	5	3	4	4	4	5	3	4	4	32.5	32.5	32.5	Q94BR2;F4JZM6;D7LYL7	25.015	234	31.8								5										5
B9DGK9;Q93Y22;D7LY84	AT5G05010	Coatomer subunit delta	AT5G05010	-0.638355	3	5	5	5	1	1	1	4	2	1	1	1	4	2	1	1	1	4	2	12.7	12.7	12.7	B9DGK9;Q93Y22;D7LY84	57.718	527	30.7					1	1	1	1							1	1	1
Q9ZPI5;Q8W4D2	AT3G06860	Peroxisomal fatty acid beta-oxidation multifunctional protein MFP2;Enoyl-CoA hydratase/3-2-trans-enoyl-CoA isomerase/3-hydroxybutyryl-CoA epimerase;3-hydroxyacyl-CoA dehydrogenase	MFP2;At3g06860/F17A9.1	-0.640708	2	16	16	5	11	5	6	9	7	11	5	6	9	7	4	1	2	2	2	29.7	29.7	8.6	Q9ZPI5;Q8W4D2	78.839	725	28.4			3	10									1	5
O23138;D7KMK0;B3H4Y9	AT1G22840	Probable cytochrome c At1g22840	CYTC-1	-0.640787	3	5	5	3	1	2	2	3	4	1	2	2	3	4	0	0	0	1	2	46.5	46.5	29.8	O23138;D7KMK0;B3H4Y9	12.394	114	40.4										1
Q6H4L2;Q7XTK1		Putative elongation factor 2		-0.643225	2	23	4	4	16	16	15	18	19	3	4	2	3	4	3	4	2	3	4	23.3	1.5	1.5	Q6H4L2;Q7XTK1	94.02	843	29			3										4
B9DH14;D7M848;Q9FFE0	AT5G16450	Regulator of ribonuclease-like protein 2	AT5G16450	-0.643343	3	8	8	2	4	4	4	6	5	4	4	4	6	5	2	2	2	2	2	53.6	53.6	12	B9DH14;D7M848;Q9FFE0	17.82	166	36.6									5										4
Q67Y35;Q9M8R9;Q6Z6H0;Q883Q6	AT3G02770	Regulator of ribonuclease-like protein 1	At3g02770	-0.643653	4	7	3	2	4	2	3	6	4	3	1	2	3	2	2	0	1	2	1	43.4	18.7	12	Q67Y35;Q9M8R9	17.836	166	33.6									3										1
Q9STS1;D7LRJ5;Q42164	AT3G48170	Betaine aldehyde dehydrogenase 2, mitochondrial	ALDH10A9	-0.64553	3	14	14	13	9	8	5	6	6	9	8	5	6	6	8	8	5	6	6	43.3	43.3	41.9	Q9STS1;D7LRJ5	54.918	503	27.5					9										8
Q9M0X9;D7M1Y8;E4MVR7	AT4G05160	4-coumarate--CoA ligase-like 7	4CLL7	-0.648966	3	8	8	8	6	3	3	5	4	6	3	3	5	4	6	3	3	5	4	18.9	18.9	18.9	Q9M0X9;D7M1Y8;E4MVR7	59.849	544	30.7					6										3
Q9S7Z3;A8WBZ5;D7MN34;Q56VL5;E4MYA1;F1KLT6;D7KDA1;Q9ZWB7	AT5G44070	Glutathione gamma-glutamylcysteinyltransferase 1	PCS1	-0.652853	8	13	13	13	7	0	3	7	4	7	0	3	7	4	7	0	3	7	4	34	34	34	Q9S7Z3;A8WBZ5;D7MN34;Q56VL5;E4MYA1	54.474	485	31.2					7
Q9LEV3;D7M3J3;C7IVT6;C7IVU7;Q84R32	AT5G10860	CBS domain-containing protein CBSX3, mitochondrial	CBSX3	-0.654382	5	8	8	8	7	3	4	7	4	7	3	4	7	4	7	3	4	7	4	46.6	46.6	46.6	Q9LEV3;D7M3J3	22.729	206	29.4								1	11	1								1	3
Q42529;Q0WWE0;Q8LA83;D7LUW2	AT3G54640	Tryptophan synthase alpha chain, chloroplastic	TSA1;At3g54640	-0.654485	4	9	9	9	7	4	3	7	7	7	4	3	7	7	7	4	3	7	7	46.5	46.5	46.5	Q42529;Q0WWE0;Q8LA83;D7LUW2	33.199	312	35.6							2	8	1	1							4	4	1
P24806;Q0WLB0;D7MC66;Q9ZV40;D7L2U1;A2RVL7;D7KRT6;D7MKE4;O80803;Q9FI31;Q9M0D2;D7MC63;Q9M0D1;D7KRD7	AT4G30270	Xyloglucan endotransglucosylase/hydrolase protein 24	XTH24;At4g30270	-0.656217	14	9	9	5	6	4	2	5	5	6	4	2	5	5	3	4	2	5	4	43.1	43.1	23.4	P24806;Q0WLB0;D7MC66	30.755	269	35.3							3	7									4	1
D7MX95;Q93V74;D7MF45;D7KNT1;Q94LA9;O49487;O65505	At4g34180	Hypothetical protein		-0.657292	7	8	8	7	4	6	4	5	6	4	6	4	5	6	4	5	4	5	6	39.8	39.8	37.1	D7MX95;Q93V74;D7MF45	28.787	259	34.5							4	4									6	3
F9FDM0		Unknown protein		-0.658767	1	3	2	2	1	1	2	2	2	1	0	2	2	2	1	0	2	2	2	4.5	2.5	2.5	F9FDM0	45.638	402	34.1					1	1
Q42403;Q42015;D7MQ36	AT5G42980	Thioredoxin H3	TRX3	-0.661049	3	8	8	8	7	6	6	7	7	7	6	6	7	7	7	6	6	7	7	68.6	68.6	68.6	Q42403;Q42015	13.109	118	36.8										10
Q9C942;D7KJK9	At1g52760	Putative lipase	F14G24.3	-0.664272	2	4	4	4	3	2	3	2	2	3	2	3	2	2	3	2	3	2	2	16.3	16.3	16.3	Q9C942;D7KJK9	36.975	332	31							3										2
Q9SK84;D7KLQ8;Q0D4J5;Q885Q9	At1g22410	Putative phospho-2-dehydro-3-deoxyheptonate aldolase 1	F12K8.24	-0.669628	4	9	9	5	6	5	3	5	2	6	5	3	5	2	3	3	2	2	1	21.4	21.4	13.7	Q9SK84;D7KLQ8	58.326	527	28.4					7										5
Q9FN52;Q1JS00;Q1JRZ1;Q1JRZ7;Q1JRZ6;Q1JRZ0;Q1JRZ9;D7M1L9	AT5G23020	Methylthioalkylmalate synthase 3, chloroplastic	MAM3	-0.677341	8	9	8	7	4	2	1	5	4	3	2	1	4	4	2	2	1	4	4	22.1	19.7	17.7	Q9FN52;Q1JS00	55.229	503	31.2					3										2
P19171;D7KZS9;Q9SXJ1;Q1L0Q6	AT3G12500	Basic endochitinase B	CHI-B	-0.67972	4	11	11	9	9	5	7	9	8	9	5	7	9	8	7	4	6	8	7	51.3	51.3	44.5	P19171;D7KZS9	36.183	335	33.3							9	15									8	5
O82089;D7LVD8;E4MXE7	AT3G56240	Copper homeostasis factor	CCH	-0.681418	3	6	6	6	4	0	3	5	4	4	0	3	5	4	4	0	3	5	4	50.4	50.4	50.4	O82089;D7LVD8	12.971	121	35.7									4
Q29Q34;Q8L9G4;D7LZ80;D7MIS8	At5g19440	Unknown protein		-0.681794	4	11	11	11	7	6	9	10	8	7	6	9	10	8	7	6	9	10	8	41.7	41.7	41.7	Q29Q34;Q8L9G4;D7LZ80	35.593	326	34.3							8										6
P43082;Q8H7F8;D7L2X8;E4MVS5	AT3G04720	Hevein-like protein	HEL	-0.685923	4	5	5	4	5	5	5	5	5	5	5	5	5	5	4	4	4	4	4	26.9	26.9	26.9	P43082;Q8H7F8;D7L2X8;E4MVS5	22.936	212	35.8						1	2	3	9	3						1	2	4	9
Q9C9M3;Q8LGA6;Q941F2;D7KUA7;F4HPZ7;Q9C9M2	At1g66700	Hypothetical protein	F4N21_16;PXMT1	-0.686836	6	11	11	11	8	8	5	6	5	8	8	5	6	5	8	8	5	6	5	38.2	38.2	38.2	Q9C9M3;Q8LGA6;Q941F2;D7KUA7;F4HPZ7	39.78	353	27.7						11	3									8
D7MA43;Q9SUU5;F4JUC2;D7M3Z2;F4JWS8;F4JWS9	AT4G32470	Cytochrome b-c1 complex subunit 7-1	F8B4.170	-0.696099	6	4	4	4	3	4	4	4	4	3	4	4	4	4	3	4	4	4	4	38.5	38.5	38.5	D7MA43;Q9SUU5;F4JUC2	14.543	122	38.4										3
P22954	AT5G02490	Heat shock 70 kDa protein 2	HSP70-2	-0.698085	1	30	8	2	23	18	21	21	23	6	4	5	7	7	1	2	2	2	2	49.9	18.1	5.7	P22954	71.386	653	29.8				7										4
O48646;D7LZN1;Q6ESJ0;Q0JB49	AT4G11600	Probable phospholipid hydroperoxide glutathione peroxidase 6, mitochondrial	GPX6	-0.699274	4	7	7	5	4	2	5	4	4	4	2	5	4	4	3	2	4	3	4	40.1	40.1	31.9	O48646;D7LZN1	25.584	232	32									4										3
D7KZR1;Q9LHI0	AT3G12260	NADH dehydrogenase [ubiquinone] 1 alpha subcomplex subunit 6		-0.699869	2	5	5	5	5	2	2	5	3	5	2	2	5	3	5	2	2	5	3	52.6	52.6	52.6	D7KZR1;Q9LHI0	15.112	133	33.4										5
D7M3G8;Q42313		Unknown protein		-0.711436	2	10	2	2	6	6	8	6	10	1	1	1	1	2	1	1	1	1	2	46.7	14.2	14.2	D7M3G8	24.059	212	34.3								3	1									3	1
D7M1K5;Q1H5F7;Q9FFC0;D7LK79;Q9SI96;D7LMU1;O23629;P40283;Q0WT91;Q1H5F2;D7KHV7;Q9LQQ4;D7LMU7;D7MT43;Q0WS75;Q1H5F9;Q9LZT0;D7MWT0;Q0WS50;Q9ZUS0;D7M7U7;Q9LZ45;D7LJT8;Q9LFF6;D7L7V8;Q9SF55;D7LUL0;D7M6C8;Q42152	AT5G22880	Histone H2B;Histone H2B.10;Histone H2B.3;Histone H2B.6;Histone H2B.11;Histone H2B.1;Histone H2B.7;Histone H2B.4;Histone H2B.9	H2B;At3g45980;At5g22880;At2g37470	-0.713188	29	5	5	5	4	1	2	3	2	4	1	2	3	2	4	1	2	3	2	37.2	37.2	37.2	D7M1K5;Q1H5F7;Q9FFC0;D7LK79;Q9SI96;D7LMU1;O23629;P40283;Q0WT91;Q1H5F2;D7KHV7;Q9LQQ4;D7LMU7;D7MT43;Q0WS75;Q1H5F9;Q9LZT0;D7MWT0;Q0WS50;Q9ZUS0;D7M7U7;Q9LZ45;D7LJT8	15.816	145	34									4										1
Q9SYG7;D7KLE6;E4MXX4;Q69P84	AT1G54100	Aldehyde dehydrogenase family 7 member B4	ALDH7B4	-0.719131	4	16	16	16	13	4	8	9	9	13	4	8	9	9	13	4	8	9	9	51.2	51.2	51.2	Q9SYG7;D7KLE6	54.208	508	30.9					14										4
Q9LJ65;Q8L9Z7;F4J9Y9;F4J9Z1;D7L969	At3g19010	Oxidase-like protein		-0.730133	5	12	12	12	6	6	6	9	7	6	6	6	9	7	6	6	6	9	7	57.9	57.9	57.9	Q9LJ65;Q8L9Z7;F4J9Y9;F4J9Z1;D7L969	40.696	349	32.3						9										6
Q8RWX8;Q9SYI5;D7M481	At4g01870	Hypothetical protein	At4g01870;T7B11.13	-0.738953	3	10	10	10	7	2	3	5	5	7	2	3	5	5	7	2	3	5	5	20.5	20.5	20.5	Q8RWX8;Q9SYI5;D7M481	73.388	657	31.7				7										2
P46422;Q8LC43;Q9SBE3;D7LQB7;Q7X737	AT4G02520	Glutathione S-transferase F2	GSTF2	-0.744428	5	17	17	3	13	13	16	12	16	13	13	16	12	16	3	3	3	3	3	86.3	86.3	22.6	P46422;Q8LC43	24.128	212	34.7							1	42	5	2					1			29	2
F4I7I0;D7KFD9;Q680M2	AT1G17290	Alanine aminotransferase 1, mitochondrial	ALAAT1	-0.74717	3	22	22	15	19	15	18	20	17	19	15	18	20	17	14	10	13	14	11	49.5	49.5	40	F4I7I0;D7KFD9	59.82	543	28.8		5		1	24							5			20
Q9SRH6;D7LAH1	AT3G01290	Hypersensitive-induced response protein 3	HIR3	-0.750407	2	9	9	6	7	7	6	8	7	7	7	6	8	7	4	4	4	5	4	35.4	35.4	26.3	Q9SRH6;D7LAH1	31.321	285	34.8							4	8									8	3
Q0WWL8;Q9T074;D7M9Z7;Q56WR5;D7MUK6;Q10NX2;B5X574;O49547;Q7G466;Q56X60;Q9LQH8	AT4G37870	Phosphoenolpyruvate carboxykinase [ATP]	At4g37870;PCKA	-0.751661	11	25	25	25	13	8	16	15	13	13	8	16	15	13	13	8	16	15	13	60.8	60.8	60.8	Q0WWL8;Q9T074;D7M9Z7;Q56WR5	73.404	671	27.8				16										9
D7MN48;Q9FNC9	AT5G43970	Mitochondrial import receptor subunit TOM22 homolog 2	TOM22-2	-0.772638	2	2	2	2	2	1	2	2	2	2	1	2	2	2	2	1	2	2	2	22.2	22.2	22.2	D7MN48;Q9FNC9	10.364	99	36.4										2
Q9FJY6;D7MMG0;Q6K2P3	At5g66530	Apospory-associated protein C-like protein		-0.774506	3	8	8	8	6	3	4	2	5	6	3	4	2	5	6	3	4	2	5	38.8	38.8	38.8	Q9FJY6;D7MMG0	33.692	307	30.6							6										3
Q56WN1;D7MIE5;Q9FMD9;D7M863	AT5G37600	Glutamine synthetase cytosolic isozyme 1-1	GLN1-1	-0.789387	4	20	8	7	16	10	12	14	13	6	3	4	7	6	5	2	3	6	5	56.2	31.5	28.1	Q56WN1;D7MIE5	39.115	356	30.7						7										3
F4JPJ7;E4MWZ1;P19456;C0Z2R2;D7LPC2;Q287U6;Q287W5;Q9M2A0;Q9SH76	AT4G30190	ATPase 2, plasma membrane-type	HA2;AHA2;AT4G30190	-0.789534	9	30	6	6	17	18	21	21	22	2	2	3	4	3	2	2	3	4	3	33.3	8.6	8.6	F4JPJ7;E4MWZ1;P19456;C0Z2R2	108.31	981	25			2		1							1	2	1
Q8VZJ2;D7M9X2;O23473	At4g16260	Unknown protein	dl4170c	-0.790416	3	17	17	17	16	9	15	12	10	16	9	15	12	10	16	9	15	12	10	67.7	67.7	67.7	Q8VZJ2;D7M9X2;O23473	37.711	344	30.2							30	1									14
F4I6H5;Q9LRU6_ARATH Gb		Unknown protein		-0.793109	2	2	2	2	2	1	1	1	2	2	1	1	1	2	2	1	1	1	2	8.2	8.2	8.2	F4I6H5;Q9LRU6_ARATH Gb	44.637	390	31.8				2		1	2	2	1					1	2	1		1	1
Q9FGT8;Q8LE12;D7MNZ4	At5g58070	Outer membrane lipoprotein-like	K21L19.6	-0.796005	3	6	6	6	2	2	3	5	2	2	2	3	5	2	2	2	3	5	2	34.9	34.9	34.9	Q9FGT8;Q8LE12;D7MNZ4	21.434	186	35.5								2										2
O04373;D7KIJ7;D7KIK2;Q9SWX9	AT1G51760	IAA-amino acid hydrolase ILR1-like 4	ILL4	-0.810027	4	11	11	11	9	2	4	7	4	9	2	4	7	4	9	2	4	7	4	45.5	45.5	45.5	O04373;D7KIJ7	48.263	440	28.3					10										2
Q9ZSI6;D7M497;Q42028;Q42027	At4g01700	Putative chitinase	T15B16.5	-0.816345	4	3	3	3	2	1	2	2	2	2	1	2	2	2	2	1	2	2	2	17.9	17.9	17.9	Q9ZSI6;D7M497	31.464	280	30.1							2										1
D7LBW0;Q9SHC8	AT2G45140	Vesicle-associated protein 1-2	PVA12	-0.834012	2	2	2	2	2	0	2	2	2	2	0	2	2	2	2	0	2	2	2	13.8	13.8	13.8	D7LBW0;Q9SHC8	26.474	239	35.4							1	2
Q1JPL7	AT1G11580	Pectinesterase/pectinesterase inhibitor 18;Pectinesterase inhibitor 18;Bifunctional pectinesterase 18/rRNA N-glycosylase	PME18	-0.846201	1	12	12	2	6	10	9	10	8	6	10	9	10	8	2	2	2	2	2	28.7	28.7	6.3	Q1JPL7	61.687	557	32.1							7										11
Q9SU14;F4JRE7;D7MVP8	AT4G12720	Nudix hydrolase 7	NUDT7	-0.868171	3	6	6	6	4	2	4	4	5	4	2	4	4	5	4	2	4	4	5	25.5	25.5	25.5	Q9SU14;F4JRE7;D7MVP8	31.884	282	36							4										2
Q9S7I3;D7MRT8;Q9LLR6	AT2G38530	Non-specific lipid-transfer protein 2	LTP2	-0.876344	3	6	6	6	4	4	5	5	4	4	4	5	5	4	4	4	5	5	4	52.5	52.5	52.5	Q9S7I3	11.938	118	36										7
Q9FNH6;Q94K35;B0ZVP8;B0ZVP9;B0ZVQ1;B0ZVZ0;B0ZVQ4;B0ZVQ2;B0ZVS1;B0ZVS7;Q9LKQ2;B0ZVY9;D7LZ63;O82294;E4MWW5	At5g06320	Putative harpin-induced protein	NHL3;At5g06320	-0.878199	15	6	6	5	5	2	4	3	4	5	2	4	3	4	5	2	4	3	3	25.1	25.1	22.1	Q9FNH6;Q94K35;B0ZVP8;B0ZVP9;B0ZVQ1;B0ZVZ0;B0ZVQ4;B0ZVQ2;B0ZVS1;B0ZVS7;Q9LKQ2;B0ZVY9;D7LZ63	25.947	231	29.5							5										2
Q9ZV19;Q8S8L7;B3H6C6;D7LCC6;I0J3E1;D7M411;D7MS63	At2g38860	ProteaseI (PfpI)-like protein	YLS5	-0.898203	7	15	15	14	8	5	9	9	7	8	5	9	9	7	7	4	8	8	6	41.2	41.2	38.7	Q9ZV19;Q8S8L7	42.729	398	31.8						9										6
D7MB60;O65782;Q93VW5;B0ZUW0;B0ZUW1;B0ZUY5;B0ZUZ4;B0ZV02;B0ZV18;B0ZV19;B0ZV29;B0ZV30;B0ZUZ1;B0ZV12;B0ZV48;B0ZUW3;B0ZV14;B0ZUX1;B0ZUX9;B0ZUY6;B0ZV20;B0ZV38;B0ZUZ3;B0ZV00;B0ZV34;B0ZV49;B0ZV09;B0ZV40;B0ZV55;B0ZV28;B0ZV05;B0ZV25;B0ZUZ8;B0ZUY2;B0ZV01;B0ZUW2;B0ZUX6;B0ZUX2;B0ZUW6;B0ZUX4;B0ZUW9;B0ZUW8;B0ZV41;B0ZUX0;Q6Z0Q6;Q69P73;D7MMT7	AT4G31500	Cytochrome P450 83B1	CYP83B1	-0.901983	47	19	19	19	12	9	7	12	12	12	9	7	12	12	12	9	7	12	12	47.1	47.1	47.1	D7MB60;O65782	56.935	499	28.6					12										9	1
P42760;D7KBE1	AT1G02930	Glutathione S-transferase F6	GSTF6	-0.932392	2	19	10	7	16	11	14	15	12	8	6	8	8	5	6	5	6	6	5	86.1	57.2	32.7	P42760;D7KBE1	23.486	208	33.2								12	1									8	1
Q9SID0;D7LDK5;Q8S2Z9;D7KFA0;Q9LNE4;D7KFA1;Q9LNE3;Q0IGJ2;Q9M1B9;Q9SX54	AT2G31390	Probable fructokinase-1		-0.957696	10	21	21	17	13	13	16	14	13	13	13	16	14	13	11	10	13	11	10	74.5	74.5	61.2	Q9SID0;D7LDK5	35.275	325	31.6							15										14
P24102;Q0WLG9;D7LLJ3;E4MXQ9;Q56YT4;Q654S1;Q5U1S8;Q9AS12;D7KEY8;Q9FX85;Q5U1P4;Q8GVN8;Q8W2X2;Q5U1F9;Q10SI9;D7KEC9;Q9LVL1;Q656D4;Q6EP34	AT2G38380	Peroxidase 22	PER22;At2g38380	-0.963752	19	9	7	4	5	5	9	5	5	5	5	7	5	5	3	3	4	3	3	31.2	27.5	20.3	P24102;Q0WLG9	38.108	349	30					1	8	1									5
D7LFZ1;D7LSV4;P59232;P59233;D7KNF5;P59271;B7F573	AT2G47110	Ubiquitin-40S ribosomal protein S27a-2;Ubiquitin;40S ribosomal protein S27a-2;Ubiquitin-40S ribosomal protein S27a-3;Ubiquitin;40S ribosomal protein S27a-3;Ubiquitin-40S ribosomal protein S27a-1;Ubiquitin;40S ribosomal protein S27a-1	RPS27AB;RPS27AC;RPS27AA	-0.968954	7	5	5	2	2	4	3	5	3	2	4	3	5	3	0	1	1	2	1	38.9	38.9	17.2	D7LFZ1;D7LSV4;P59232;P59233;D7KNF5;P59271;B7F573	17.812	157	30	1	3	1	2	2		2	1		2	1	2	2	1	1	1	1	2	1
P50700;Q7XA89;Q8LEV9;D7LZN8;D7LZN7;D7LZN4	AT4G11650	Osmotin-like protein OSM34	OSM34;At4g11650	-0.989805	6	7	7	7	7	3	5	4	4	7	3	5	4	4	7	3	5	4	4	41	41	41	P50700;Q7XA89;Q8LEV9;D7LZN8	26.633	244	36.7								6	3									2	2
D7MJN0;O04848;Q9S9K7	AT1G08880	Probable histone H2AXa;Probable histone H2AXb		-1.00753	3	3	3	1	2	1	1	3	2	2	1	1	3	2	1	0	0	1	0	28.2	28.2	16.9	D7MJN0;O04848;Q9S9K7	14.797	142	29.1		1	1			1	1		2	1							1		1
Q96522;D7MC80;Q0WTC2;Q96518;D7L1Z0;Q0IMX5;Q5Z8H5;Q5U1M4;D7M6S3;A3KPG1;Q43873;Q5U1K0	AT4G30170	Peroxidase 45	PER45	-1.03409	12	14	14	13	6	7	7	9	10	6	7	7	9	10	6	7	7	8	10	56.9	56.9	54.2	Q96522;D7MC80	35.828	325	31.3							6										7
Q9M9P5;Q8LFK2;D7L0F0	At3g03270	Unknown protein	T17B22.4	-1.04003	3	6	6	6	4	3	4	5	4	4	3	4	5	4	4	3	4	5	4	50.9	50.9	50.9	Q9M9P5;Q8LFK2;D7L0F0	17.439	159	38									4										3
B1GV49;P92994;B1GV37;B1GV38;B1GV39;B1GV36;B1GV55;Q9T0N4;D7LC57;Q5W6F1;B1GV56;Q9AUG6;Q9AUF8;Q9AUG2;Q9SB21;Q9AUF9;Q9AUG4;Q9AUG5;Q9AUG1;Q6K7B1;Q6K7B5;Q9SGP1;D7KCW9;Q5ZA77;Q0WM95;Q8L7H7;Q9LJY6;Q8LEJ8;Q9LJY8;O64636;Q6YTF5;Q6YSB4;Q9LEX2;D7LRW0;Q9SUL5;Q6Z3D6;F4JD30;B9DGW2;F4JDI1;Q8GXU3;Q9AUG0;Q9AUG3	AT2G30490	Trans-cinnamate 4-monooxygenase	C4H;CYP73A5	-1.06926	42	19	19	8	12	7	11	16	9	12	7	11	16	9	6	3	4	7	3	50.3	50.3	25.1	B1GV49;P92994;B1GV37;B1GV38;B1GV39;B1GV36;B1GV55;Q9T0N4;D7LC57	57.792	505	30.6					15										7
P92985;Q1WWI2;D7MQF2	AT5G58590	Ran-binding protein 1 homolog c	RANBP1C	-1.07061	3	4	2	2	4	3	4	4	4	2	1	2	2	2	2	1	2	2	2	32.4	19.6	19.6	P92985;Q1WWI2;D7MQF2	24.722	219	31							2										1
Q9SMU8;D7LS47	AT3G49120	Peroxidase 34	PER34	-1.15597	2	12	12	5	9	8	12	10	9	9	8	12	10	9	3	2	5	4	4	41.6	41.6	14.7	Q9SMU8;D7LS47	38.832	353	31.4					6	26	1	1							4	15	1	1
F4J270;Q9M2M3;Q9ZRI3;Q84R18;E4MVJ6	At3g57240	Beta-1, 3-glucanase	BG3;F28O9.90	-1.20595	5	13	13	6	10	4	6	4	4	10	4	6	4	4	5	3	3	2	2	48.1	48.1	26.7	F4J270;Q9M2M3;Q9ZRI3	37.631	341	27.8					1		9										4
Q39241;D7KPS3;D7KPS5	AT1G45145	Thioredoxin H5	TRX5	-1.21601	3	6	6	6	6	6	5	4	5	6	6	5	4	5	6	6	5	4	5	62.7	62.7	62.7	Q39241	13.122	118	36.2										7
O24520;Q0WSU5	AT2G16060	Non-symbiotic hemoglobin 1	AHB1;At2g16060	-1.28009	2	8	8	8	7	6	4	6	8	7	6	4	6	8	7	6	4	6	8	55	55	55	O24520;Q0WSU5	18.034	160	32.8									9										7
D7LK81;P59259;Q6NR90;Q7XUC9;D7MT47;D7KH43;A8MRV1	AT2G28740	Histone H4	At5g59970	-1.28242	7	6	6	2	3	4	4	3	5	3	4	4	3	5	1	2	2	2	2	52.4	52.4	17.5	D7LK81;P59259;Q6NR90;Q7XUC9;D7MT47;D7KH43;A8MRV1	11.409	103	31.9			1				1			3	1								1
O23392;Q0WLD8;D7MAI9	At4g15390	HSR201 like protein	dl3740c;At4g15390	-1.28405	3	11	11	9	7	6	7	5	6	7	6	7	5	6	5	6	6	4	5	30.9	30.9	25.3	O23392;Q0WLD8	48.767	446	29.1					7										6
P46689;F4I0N7;D7KT64;Q8L7E2;Q8L8X0	AT1G75750	Gibberellin-regulated protein 1	GASA1;At1g75750	-1.28856	5	4	4	4	3	2	3	3	3	3	2	3	3	3	3	2	3	3	3	32.7	32.7	32.7	P46689;F4I0N7;D7KT64;Q8L7E2;Q8L8X0	10.745	98	38.9										4
Q9SRY5	AT1G02920	Glutathione S-transferase F7	GSTF7	-1.424	1	19	19	4	14	10	15	13	15	14	10	15	13	15	3	3	4	2	3	85.2	85.2	34	Q9SRY5	23.598	209	34.4								23		1								17	1
Q39176;Q9SU34;Q9SU33;D7M119	At4g12480	PEARLI 1 protein	pEARLI 1;AT4g12490;AT4g12500	-1.4431	4	3	3	2	2	2	2	3	2	2	2	2	3	2	1	1	1	2	2	27.4	27.4	13.7	Q39176;Q9SU34;Q9SU33;D7M119	17.308	168	34.7									2	2								1	2
P06525;O23818;O24599;O23815;Q9SEQ0;Q9SEQ9;O23820;O23817;Q9ZWK5;O23819;D7KUG0;Q9SER6;Q9SER5;O23816;Q9S700;Q9SEQ6;Q9SBS9;Q9SER7;Q9ZWK7;Q9LDM3;Q9ZWL2;Q9SBV0;Q9SEQ2;Q9SEP7;Q9SEQ8;Q9SEQ3;Q9SBU9;Q9ZWK8;Q9ZWL3;Q9ZWL1;Q9ZWL4;Q9ZWK4;Q9SER1;Q9SEQ4;Q9SEQ1;Q9SES1;Q9SES2;Q9SEP6;Q9SEP9;Q9SEP8;Q9ZWK6;Q9ZWK9;Q9M4B2;Q9SER0;Q9SEQ5;Q9SER4;Q9SER3;Q9SER2;Q9SEQ7;Q9SES0;Q9ZWL0;Q9M4B3;Q9LD74;Q9SX08;Q9LD91;Q9XHT2	AT1G77120	Alcohol dehydrogenase class-P	ADH1	-1.48211	56	19	19	9	12	10	11	13	8	12	10	11	13	8	5	6	6	6	4	67	67	35.9	P06525;O23818;O24599;O23815;Q9SEQ0;Q9SEQ9;O23820;O23817;Q9ZWK5	41.178	379	28.5						17										10
Q43387;D7MQL3	AT5G64120	Peroxidase 71	PER71	-1.49571	2	16	16	16	12	9	7	14	16	12	9	7	14	16	12	9	7	14	16	73.5	73.5	73.5	Q43387;D7MQL3	34.889	328	36.2							13										9
Q9LXQ2	At3g44100	Hypothetical protein	F26G5_50	-1.50563	1	3	3	2	2	1	1	1	2	2	1	1	1	2	2	1	1	1	1	23	23	18.4	Q9LXQ2	16.07	152	27.7								1	2	1								1	1
Q67G20		Actin (rice)		-1.67067	1	18	1	0	16	17	14	11	15	1	1	1	1	1	0	0	0	0	0	52.3	2.7	0	Q67G20	41.622	377	28.2	1	1	1	1		1	1			1	1	1	1	1	1	1	1
A0MEL2;P33154;D7L2M3	AT2G14610	Pathogenesis-related protein 1		-1.71126	3	5	5	5	4	4	4	5	4	4	4	4	5	4	4	4	4	5	4	51.9	51.9	51.9	A0MEL2;P33154	17.734	162	36.3									3	4									1
P33157;Q8H7B4;B0ZUL6;B0ZUR7;B0ZUN9;B0ZUU3;D7LVQ3	AT3G57260	Glucan endo-1,3-beta-glucosidase, acidic isoform	BG2;BGL2	-1.76813	7	8	8	8	7	4	6	5	5	7	4	6	5	5	7	4	6	5	5	40.7	40.7	40.7	P33157;Q8H7B4;B0ZUL6;B0ZUR7;B0ZUN9;B0ZUU3	37.338	339	30.9							10										4
Gaps in the AGI column represent peptides with hits to Arabidopsis lyrata and Oryza sativa (rice.
[truncated: 70 more columns]
