# Supplementary material for: Plant SILAC: Stable-Isotope Labelling with Amino Acids of Arabidopsis Seedlings for Quantitative Proteomics
Source: PLoS One. 2013 Aug 20;8(8):e72207. doi: 10.1371/journal.pone.0072207 (PMC3748079; doi:10.1371/journal.pone.0072207)
Supplement: Table S2 — Proteins up-regulated in salt treatment identified by SILAC in Arabidopsis seedlings (92 proteins). (XLSX) [file pone.0072207.s004.xlsx]

## Sheet: Supplementary Table 2
Supplementary Table 2. Proteins up-regulated in salt treatment identified by SILAC in Arabidopsis seedlings
UniProt	Gene identifier	Protein description	Coonfirm Match	Unique Peptides	PEP	Ratio H/L variability [%] (Averaged log2 Ratios of 5 bio reps)
Q9STE8	At3g46740	MAR1_TOC75-III__translocon at the outer envelope membrane of chloroplasts 75-III	Q9STE8	16	6.9314e-50	30.207
Q01667	At3g54890	LHCA1__photosystem I light harvesting complex gene 1	Q01667	6	1.1036e-42	31.613
Q9SIF2	At2g04030	AtHsp90.5_CR88_EMB1956_Hsp88.1_HSP90.5__Chaperone protein htpG family protein	Q9SIF2	28	5.8862e-270	60.893
Q9T0P4	At2g41220	GLU2__glutamate synthase 2	Q9T0P4	22	3.6587e-146	47.941
Q9XQC7	At5g17710	EMB1241__Co-chaperone GrpE family protein	Q9XQC7	5	5.9996e-13	26.57
Q9SAU2	At5g61410	EMB2728_RPE__D-ribulose-5-phosphate-3-epimerase	Q9SAU2	5	4.6046e-90	25.83
P56772	AtCg00670	CLPP1_PCLPP__plastid-encoded CLP P	P56772	3	3.3289e-53	38.382
Q9M1X0	At3g63190	AtcpRRF_cpRRF_HFP108_RRF__ribosome recycling factor, chloroplast precursor	Q9M1X0	3	1.8014e-31	22.629
P25857	At1g42970	GAPB__glyceraldehyde-3-phosphate dehydrogenase B subunit	P25857	18	5.1535e-240	41.061
O48917	At4g33030	SQD1__sulfoquinovosyldiacylglycerol 1	O48917	9	8.7704e-71	37.255
Q8LPR9	At1g06950	ATTIC110_TIC110__translocon at the inner envelope membrane of chloroplasts 110	Q8LPR9	24	1.4051e-181	41.51
P94072	At5g20630	ATGER3_GER3_GLP3_GLP3A_GLP3B__germin 3	P94072	2	3.0947e-35	35.087
Q96300	At3g02520	GF14 NU_GRF7__general regulatory factor 7	Q96300	4	3.3664e-133	40.899
P46010	At3g44320	AtNIT3_NIT3__nitrilase 3	P46010	3	2.6495e-115	27.604
Q9SHE8	At1g31330	PSAF__photosystem I subunit F	Q9SHE8	7	1.4349e-112	32.799
P21240	At1g55490	CPN60B_Cpn60beta1_LEN1__chaperonin 60 beta	P21240	4	3.7379e-275	43.749
O03042	AtCg00490	RBCL__ribulose-bisphosphate carboxylases	O03042	44	0	48.981
Q8H183	At5g64370	BETA-UP_PYD3__beta-ureidopropionase	Q8H183	5	1.8469e-25	54.572
Q9SUI4	At4g12800	PSAL__photosystem I subunit l	Q9SUI4	6	6.976e-32	37.05
Q0PGJ6	At2g37770	AKR4C9_ChlAKR__NAD(P)-linked oxidoreductase superfamily protein	Q0PGJ6	6	5.0161e-27	54.845
Q07473	At5g01530	LHCB4.1__light harvesting complex photosystem II	Q07473	4	2.0988e-98	27.628
P10797	At5g38420	Ribulose bisphosphate carboxylase (small chain) family protein	P10797	6	4.5065e-141	44.306
Q9LMQ2	At1g15820	CP24_LHCB6__light harvesting complex photosystem II subunit 6	Q9LMQ2	12	1.3325e-116	31.26
Q9SJT7	At2g21410	VHA-A2__vacuolar proton ATPase A2	Q9SJT7	8	1.3446e-142	63.119
Q42522	At3g48730	GSA2__glutamate-1-semialdehyde 2,1-aminomutase 2	Q42522	3	9.5771e-113	31.587
Q9SSA5	At3g01480	ATCYP38_CYP38__cyclophilin 38	Q9SSA5	7	5.8134e-40	39.742
Q9M672	At2g05990	ENR1_MOD1__NAD(P)-binding Rossmann-fold superfamily protein	Q9M672	1	1.2333e-166	37.767
Q9ZV24	At2g28900	ATOEP16-1_ATOEP16-L_OEP16_OEP16-1__outer plastid envelope protein 16-1	Q9ZV24	9	1.4386e-43	30.07
Q9FV52	At1g13270	MAP1B_MAP1C__methionine aminopeptidase 1B	Q9FV52	7	3.7688e-16	32.843
Q42545	At5g55280	ATFTSZ1-1_CPFTSZ_FTSZ1-1__homolog of bacterial cytokinesis Z-ring protein FTSZ 1-1	Q42545	6	8.0843e-37	30.925
Q9STF2	At3g46780	PTAC16__plastid transcriptionally active 16	Q9STF2	5	6.5528e-204	38.39
P25855	At2g35370	GDCH__glycine decarboxylase complex H	P25855	1	9.9353e-19	24.839
P36210	At3g27830	RPL12_RPL12-A__ribosomal protein L12-A	P36210	4	2.7835e-16	23.273
Q9T076	At4g27520	AtENODL2_ENODL2__early nodulin-like protein 2	Q9T076	9	1.299e-38	49.573
Q9LIB2	At3g29320	PHS1__Glycosyl transferase, family 35	Q9LIB2	35	2.2569e-260	40.181
P27521	At3g47470	CAB4_LHCA4__light-harvesting chlorophyll-protein complex I subunit A4	P27521	1	1.7189e-96	32.582
Q96242	At5g42650	AOS_CYP74A_DDE2__allene oxide synthase	Q96242	6	2.202e-158	30.673
P10796	At5g38430	Ribulose bisphosphate carboxylase (small chain) family protein	P10796	0	1.0096e-113	36.957
Q8RXD9	At2g40840	DPE2__disproportionating enzyme 2	Q8RXD9	19	1.0575e-80	43.905
P43286	At3g53420	PIP2_PIP2;1_PIP2A__plasma membrane intrinsic protein 2A	P43286	3	1.8861e-27	52.607
Q9LVW7	At3g27740	CARA_VEN6__carbamoyl phosphate synthetase A	Q9LVW7	7	3.0309e-29	38.29
Q9C524	At1g66430	pfkB-like carbohydrate kinase family protein	Q9C524	13	1.2726e-60	24.232
O22126	At2g45470	AGP8_FLA8__FASCICLIN-like arabinogalactan protein 8	O22126	10	3.8387e-73	47.306
P38418	At3g45140	ATLOX2_LOX2__lipoxygenase 2	P38418	30	0	44.973
Q42593	At1g77490	TAPX__thylakoidal ascorbate peroxidase	Q42593	4	6.214e-18	37.823
Q9SG80	At3g10740	ARAF_ARAF1_ASD1_ATASD1__alpha-L-arabinofuranosidase 1	Q9SG80	7	3.1707e-24	31.544
Q9LK36	At3g23810	ATSAHH2_SAHH2__S-adenosyl-l-homocysteine (SAH) hydrolase 2	Q9LK36	9	0	54.866
Q9SSK5	At1g70890	MLP43__MLP-like protein 43	Q9SSK5	7	1.088e-130	33.002
Q9FN48	At5g23060	CaS__calcium sensing receptor	Q9FN48	4	0	47.274
Q9FK81	At5g22580	Stress responsive A/B Barrel Domain	Q9FK81	6	3.6197e-31	38.822
Q8L7S1	At1g45201	TLL1 - TRIACYLGLYCEROL LIPASE-LIKE 1	Q8L7S1	14	6.7955e-61	46.694
O23049	At1g05190	emb2394__Ribosomal protein L6 family	O23049	5	2.2116e-16	31.456
P28493	At1g75040	PR-5_PR5__pathogenesis-related gene 5	P28493	7	6.6851e-22	59.833
Q9SGZ5	At1g78060	Glycosyl hydrolase family protein	Q9SGZ5	14	6.1151e-50	42.186
F4J2Z7	At3g29250	AtSDR4_SDR4__NAD(P)-binding Rossmann-fold superfamily protein	F4J2Z7	5	1.4108e-58	73.608
Q9S714	At2g20260	PSAE-2__photosystem I subunit E-2	Q9S714	3	8.8182e-121	44.044
Q5GM68	At2g42600	ATPPC2_PPC2__phosphoenolpyruvate carboxylase 2	Q5GM68	13	0	42.967
Q9SU40	At4g12420	SKU5__Cupredoxin superfamily protein	Q9SU40	16	1.2638e-113	42.083
O80988	At2g26080	AtGLDP2_GLDP2__glycine decarboxylase P-protein 2	O80988	2	1.7005e-67	58.863
Q9ZVF3	At2g01520	MLP328_ZCE1__MLP-like protein 328	Q9ZVF3	4	5.9034e-118	65.654
Q39161	At2g15620	ATHNIR_NIR_NIR1__nitrite reductase 1	Q39161	29	2.1759e-248	48.378
Q9SKZ3	At2g32060	Ribosomal protein L7Ae/L30e/S12e/Gadd45 family protein	Q9SKZ3	5	1.9834e-126	60.31
Q8GWP3	At2g26975	COPT6 COPPER TRANSPORTER 6	Q8GWP3	2	0.00020514	173.46
Q9LJG3	At3g14210	ESM1__epithiospecifier modifier 1	Q9LJG3	13	0	64.827
Q9SUR6	At4g23600	CORI3_JR2__Tyrosine transaminase family protein	Q9SUR6	19	8.6908e-237	51.996
P25853	At4g15210	AT-BETA-AMY_ATBETA-AMY_BAM5_BMY1_RAM1__beta-amylase 5	P25853	25	5.5905e-231	70.978
O81296	At4g02370	Protein of unknown function, DUF538	O81296	1	8.3812e-06	138.62
Q9MAM6	AT1G01080	RNA-binding (RRM/RBD/RNP motifs) family protein	Q9MAM6	10	5.9775e-45	37.388
Q93ZL3	AT3G46970	PHS2 - PHS2 (ALPHA-GLUCAN PHOSPHORYLASE 2); phosphorylase/ transferase	Q93ZL3	21	5.5184e-133	39.144
Q8L790	AT1G76160	sks5 - sks5 (SKU5 Similar 5); copper ion binding / oxidoreductase	Q8L790	7	5.4264e-125	39.891
Q8L934	AT3G54400	Eukaryotic aspartyl protease family protein	Q8L934	12	5.2163e-93	38.572
B9DG56	AT5G60360	AALP - AALP (Arabidopsis aleurain-like protease); cysteine-type peptidase	B9DG56	6	1.4839e-20	50.838
Q94BN4	AT3G03780	ATMS2 - AtMS2; 5-methyltetrahydropteroyltriglutamate-homocysteine S-methyltransferase/ methionine synthase	Q94BN4	4	0	51.104
B9DG36	AT4G27440	PORB - PORB (PROTOCHLOROPHYLLIDE OXIDOREDUCTASE B); oxidoreductase/ protochlorophyllide reductase	B9DG36	13	1.8932e-109	28.734
F4K874	At5g14740	CA2 - Carbonic anhydrase	F4K874	7	2.1279e-176	40.484
D7KN61	At1g11860	Aminomethyltransferase, mitochondrial	D7KN61	1	1.6105e-200	34.045
F4JHE9	At4g00630	KEA2 - K(+) efflux antiporter 2	F4JHE9	5	4.8832e-30	25.327
E4MVK5	At1g08380	Photosystem I subunit O	E4MVK5	2	3.1183e-58	34.358
D7M3Q5	At5g11420	Putative uncharacterized protein	D7M3Q5	1	2.0777e-32	40.884
D7LH23	At2g34590	Putative pyruvate dehydrogenase E1 beta subunit	D7LH23	4	5.1503e-11	32.674
F4IFM6	At2g20990	Synaptotagmin A	F4IFM6	6	4.8498e-31	86.604
D7MU76	At5g54270	Lhcb3 chlorophyll a/b binding protein	D7MU76	4	3.9877e-104	30.802
D7M4X0	At4g01310	50S ribosomal protein L5, chloroplastic	D7M4X0	9	5.5241e-53	35.309
D7MI01	At5g36160	Tyrosine aminotransferase	D7MI01	4	3.7504e-17	47.467
D7LY42	At4g10340	Chlorophyll a-b binding protein CP26, chloroplastic	D7LY42	20	1.9486e-263	35.803
D7L7P4	At3g08940	Chlorophyll a-b binding protein CP29.2, chloroplastic	D7L7P4	0	2.1835e-111	37.752
D7LJX0	At2g43030	50S ribosomal protein L3-1, chloroplastic	D7LJX0	4	5.8425e-30	30.325
D7M7P9	At4g09010	Thylakoid lumenal 29 kDa protein, chloroplastic	D7M7P9	1	7.3207e-55	25.865
D7KEJ9	At1g16890	Ubiquitin-conjugating enzyme E2 36	D7KEJ9	1	1.4503e-18	156.79
D7KR08	AtCg00680	Photosystem II CP47 chlorophyll apoprotein	D7KR08	18	0	40.817
D7L5M0	At3g16240	Aquaporin TIP2-1	D7L5M0	2	1.4187e-56	39.885
D7L850	At2g04780	Fasciclin-like arabinogalactan protein 7	D7L850	5	7.4082e-31	41.289
	Hits identified peptides in Arabidopsis lyrata and were BLASTed back to A. thaliana
	Hits identified peptides in Thellungiella and were BLASTed back to A. thaliana
