# Supplementary material for: Plant SILAC: Stable-Isotope Labelling with Amino Acids of Arabidopsis Seedlings for Quantitative Proteomics
Source: PLoS One. 2013 Aug 20;8(8):e72207. doi: 10.1371/journal.pone.0072207 (PMC3748079; doi:10.1371/journal.pone.0072207)
Supplement: Table S3 — Proteins down-regulated in salt treatment identified by SILAC in Arabidopsis seedlings (123 proteins). (XLSX) [file pone.0072207.s005.xlsx]

## Sheet: Supplementary Table 3
Supplementary Table 3. Proteins down-regulated in salt treatment identified by SILAC in Arabidopsis seedlings
UniProt	Gene identifier	Protein description	Confirm Match	Unique Peptides	PEP	Ratio H/L variability [%]
Q84JK0	At2g28240	ATP-dependent helicase family protein	Q84JK0	1	2.131e-16	315.57
Q43387	At5g64120	Peroxidase superfamily protein	Q43387	16	2.1346e-226	113.88
Q39176	At4g12480	EARLI1_pEARLI 1__Bifunctional inhibitor/lipid-transfer protein/seed storage 2S albumin superfamily protein	Q39176	2	2.7283e-50	129.34
Q9LXQ2	At3g44100	MD-2-related lipid recognition domain-containing protein	Q9LXQ2	2	1.283e-09	128.43
P52839	At2g03760	AtSOT1_AtSOT12_ATST1_RAR047_SOT12_ST_ST1__sulphotransferase 12	P52839	8	2.7163e-29	88.463
Q9SRY5	At1g02920	ATGST11_ATGSTF7_ATGSTF8_GST11_GSTF7__glutathione S-transferase 7	Q9SRY5	4	5.1854e-214	109.61
O24520	At2g16060	AHB1_ARATH GLB1_ATGLB1_GLB1_HB1_NSHB1__hemoglobin 1	O24520	8	8.1691e-57	99.297
P25818	At2g36830	GAMMA-TIP_GAMMA-TIP1_TIP1;1__gamma tonoplast intrinsic protein	P25818	1	0.0015353	81.454
Q9M9P5	At3g03270	Adenine nucleotide alpha hydrolases-like superfamily protein	Q9M9P5	6	1.4098e-30	99.009
Q9S7I3	At2g38530	cdf3_LP2_LTP2__lipid transfer protein 2	Q9S7I3	6	9.0363e-87	93.502
P06525	At1g77120	ADH_ADH1_ATADH_ATADH1__alcohol dehydrogenase 1	P06525	9	1.2886e-91	116.72
P33157	At3g57260	AtPR2_BG2_BGL2_PR-2_PR2__beta-1,3-glucanase 2	P33157	8	1.5042e-95	99.715
Q9FJY6	At5g66530	Galactose mutarotase-like superfamily protein	Q9FJY6	8	2.273e-34	150.5
Q9LRJ9	At3g22060	Receptor-like protein kinase-related family protein	Q9LRJ9	4	1.019e-10	73.459
Q9ZV19	At2g38860	YLS5__Class I glutamine amidotransferase-like superfamily protein	Q9ZV19	14	3.0893e-43	123.03
O49304	At1g23130	Polyketide cyclase/dehydrase and lipid transport superfamily protein	O49304	5	1.4879e-27	53.839
Q9SRH6	At3g01290	AtHIR2_HIR2__SPFH/Band 7/PHB domain-containing membrane-associated protein family	Q9SRH6	6	9.1297e-82	97.717
O23392	At4g15390	HXXXD-type acyl-transferase family protein	O23392	9	3.6978e-41	91.758
Q42403	At5g42980	ATH3_ATTRX3_ATTRXH3_TRX3_TRXH3__thioredoxin 3	Q42403	8	1.7831e-155	67.557
Q39241	At1g45145	ATH5_ATTRX5_LIV1_TRX5__thioredoxin H-type 5	Q39241	6	7.9613e-73	90.681
P42760	At1g02930	ATGST1_ATGSTF3_ATGSTF6_ERD11_GST1_GSTF6__glutathione S-transferase 6	P42760	7	2.5749e-143	94.799
Q8GYH9	At3g46280	protein kinase-related	Q8GYH9	4	2.4355e-17	77.869
Q9SVQ9	At4g13180	NAD(P)-binding Rossmann-fold superfamily protein	Q9SVQ9	4	1.8938e-34	100.72
P50700	At4g11650	ATOSM34_OSM34__osmotin 34	P50700	7	7.5396e-48	113.85
Q9LMU2	At1g17860	Kunitz family trypsin and protease inhibitor protein	Q9LMU2	6	3.2543e-19	53.607
Q56WN1	At5g37600	ATGLN1;1_ATGSR1_GLN1;1_GSR 1__glutamine synthase clone R1	Q56WN1	7	8.3624e-180	54.004
Q8RWG8	At2g30060	Pleckstrin homology (PH) domain superfamily protein	Q8RWG8	5	8.2102e-72	112.97
O04551	At1g27020	Unknown protein	O04551	5	9.1935e-70	49.323
Q9SID0	At2g31390	pfkB-like carbohydrate kinase family protein	Q9SID0	17	2.0369e-183	80.459
O82089	At3g56240	CCH__copper chaperone	O82089	6	4.4041e-31	51.72
Q9FPF0	At3g14990	AtDJ1A_DJ1A__Class I glutamine amidotransferase-like superfamily protein	Q9FPF0	16	1.9695e-253	59.295
Q29Q34	At5g19440	NAD(P)-binding Rossmann-fold superfamily protein	Q29Q34	11	4.7061e-58	61.507
P46689	At1g75750	GASA1__GAST1 protein homolog 1	P46689	4	1.3663e-14	73.193
Q96514	At1g13110	CYP71B7__cytochrome P450, family 71 subfamily B, polypeptide 7	Q96514	8	4.4745e-56	61.763
Q42529	At3g54640	TRP3_TSA1__tryptophan synthase alpha chain	Q42529	9	1.7406e-72	51.492
Q9FN52	At5g23020	IMS2_MAM-L_MAM3__2-isopropylmalate synthase 2	Q9FN52	7	3.1728e-22	51.834
Q9SYG7	At1g54100	ALDH7B4__aldehyde dehydrogenase 7B4	Q9SYG7	16	6.9498e-99	82.596
P29976	At4g39980	DHS1__3-deoxy-D-arabino-heptulosonate 7-phosphate synthase 1	P29976	5	5.4596e-31	49.701
O23404	At4g15530	PPDK__pyruvate orthophosphate dikinase	O23404	25	1.5516e-115	48.749
Q8VZG8	At4g08850	Leucine-rich repeat receptor-like protein kinase family protein	Q8VZG8	12	7.8335e-47	67.828
Q1JPL7	At1g11580	ATPMEPCRA_PMEPCRA__methylesterase PCR A	Q1JPL7	2	6.9598e-145	65.587
Q96266	At2g47730	ATGSTF5_ATGSTF8_GST6_GSTF8__glutathione S-transferase phi 8	Q96266	8	0	47.604
Q9C942	At1g52760	LysoPL2__lysophospholipase 2	Q9C942	4	2.7087e-11	51.211
P37702	At5g26000	AtTGG1_BGLU38_TGG1__thioglucoside glucohydrolase 1	P37702	16	4.7018e-248	71.52
Q84WT8	At4g16500	Cystatin/monellin superfamily protein	Q84WT8	3	2.377e-13	48.362
Q00218	At4g33510	DHS2__3-deoxy-d-arabino-heptulosonate 7-phosphate synthase	Q00218	4	2.8938e-59	42.297
Q94BR2	At5g19140	AILP1_ATAILP1__Aluminium induced protein with YGL and LRDR motifs	Q94BR2	5	1.4353e-36	46.329
Q9SMU8	At3g49120	ATPCB_ATPERX34_PERX34_PRX34_PRXCB__peroxidase CB	Q9SMU8	5	1.0378e-114	108.88
Q9SK84	At1g22410	Class-II DAHP synthetase family protein	Q9SK84	5	1.9766e-70	115.94
F4I7I0	At1g17290	AlaAT1__alanine aminotransferase	F4I7I0	15	3.3259e-254	69.998
P24806	At4g30270	MERI-5_MERI5B_SEN4_XTH24__xyloglucan endotransglucosylase/hydrolase 24	P24806	5	8.8164e-44	63.227
Q9SCX8	At3g17790	ATACP5_ATPAP17_PAP17__purple acid phosphatase 17	Q9SCX8	6	2.5564e-37	53.659
Q9SUT9	At4g11220	BTI2_RTNLB2__VIRB2-interacting protein 2	Q9SUT9	1	1.3589e-35	48.185
Q9LEV3	At5g10860	CBSX3__Cystathionine beta-synthase (CBS) family protein	Q9LEV3	8	3.1374e-46	46.568
O64883	At2g44490	BGLU26_PEN2__Glycosyl hydrolase superfamily protein	O64883	6	1.523e-18	33.277
Q42566	At2g26740	ATSEH_SEH__soluble epoxide hydrolase	Q42566	10	5.9657e-79	67.683
O48646	At4g11600	ATGPX6_GPX6_LSC803_PHGPX__glutathione peroxidase 6	O48646	5	8.5353e-22	51.013
Q94BT9	At1g66240	ATATX1_ATX1__homolog of anti-oxidant 1	Q94BT9	3	9.649e-62	70.665
Q9FKA5	At5g39570	unknown	Q9FKA5	8	1.2074e-32	55.193
Q9SEU6	At3g15360	ATHM4_ATM4_TRX-M4__thioredoxin M-type 4	Q9SEU6	4	3.3923e-19	30.018
Q9ZVU4	At1g55450	S-adenosyl-L-methionine-dependent methyltransferases superfamily protein	Q9ZVU4	13	7.5924e-75	48.862
O23264	At4g14030	SBP1__selenium-binding protein 1	O23264	8	1.3804e-83	41.563
Q9ZVQ3	At2g02390	ATGSTZ1_GST18_GSTZ1__glutathione S-transferase zeta 1	Q9ZVQ3	1	6.8725e-56	55.385
Q9FRL8	At1g75270	DHAR2__dehydroascorbate reductase 2	Q9FRL8	9	5.7836e-43	55.141
Q41931	At1g62380	ACO2_ATACO2__ACC oxidase 2	Q41931	11	1.3039e-78	43.351
P14671	At5g54810	ATTSB1_TRP2_TRPB_TSB1__tryptophan synthase beta-subunit 1	P14671	5	2.6127e-109	53.383
Q941D3	At5g19940	Plastid-lipid associated protein PAP / fibrillin family protein	Q941D3	8	4.2203e-23	62.776
Q9LF46	At5g17380	Thiamine pyrophosphate dependent pyruvate decarboxylase family protein	Q9LF46	23	4.142e-119	55.393
Q93XW5	At5g48180	NSP5__nitrile specifier protein 5	Q93XW5	5	2.708e-20	68.849
P46645	At5g19550	AAT2_ASP2__aspartate aminotransferase 2	P46645	22	0	75.222
Q8GUM2	At4g37910	mtHsc70-1__mitochondrial heat shock protein 70-1	Q8GUM2	8	6.1334e-142	40.635
Q9ZUX4	At2g27730	copper ion binding	Q9ZUX4	3	1.6243e-32	48.544
Q9SU14	At4g12720	AtNUDT7_GFG1_NUDT7__MutT/nudix family protein	Q9SU14	6	3.0048e-70	51.066
Q9MBH2	At3g28940	AIG2-like (avirulence induced gene) family protein	Q9MBH2	12	1.677e-122	75.002
Q9C9M3	At1g66700	PXMT1__S-adenosyl-L-methionine-dependent methyltransferases superfamily protein	Q9C9M3	11	6.768e-54	64.766
Q9ZPI5	At3g06860	ATMFP2_MFP2__multifunctional protein 2	Q9ZPI5	5	3.3617e-66	48.492
O24603	At2g43570	CHI__chitinase, putative	O24603	5	2.6671e-16	60.649
Q03250	At2g21660	ATGRP7_CCR2_GR-RBP7_GRP7__cold, circadian rhythm, and rna binding 2	Q03250	6	5.3623e-93	52.06
Q56YU0	At3g24503	ALDH1A_ALDH2C4_REF1__aldehyde dehydrogenase 2C4	Q56YU0	7	1.2955e-134	53.846
Q06327	At1g55020	ATLOX1_LOX1__lipoxygenase 1	Q06327	9	6.7526e-30	50.489
O04373	At1g51760	IAR3_JR3__peptidase M20/M25/M40 family protein	O04373	11	8.2729e-69	59.929
Q9FNH6	At5g06320	NHL3__NDR1/HIN1-like 3	Q9FNH6	5	7.0084e-19	54.953
Q9LJ65	At3g19010	2-oxoglutarate (2OG) and Fe(II)-dependent oxygenase superfamily protein	Q9LJ65	12	3.4482e-101	49.49
Q9SGS4	At1g76080	ATCDSP32_CDSP32__chloroplastic drought-induced stress protein of 32 kD	Q9SGS4	5	2.8434e-14	25.191
P32068	At5g05730	AMT1_ASA1_JDL1_TRP5_WEI2__anthranilate synthase alpha subunit 1	P32068	10	1.2235e-37	60.881
Q9SEU8	At4g03520	ATHM2__Thioredoxin superfamily protein	Q9SEU8	4	2.2637e-41	63.899
Q9M2F9	At3g58570	P-loop containing nucleoside triphosphate hydrolases superfamily protein	Q9M2F9	1	8.4414e-10	34.729
O22841	At2g43620	Chitinase family protein	O22841	7	3.6515e-45	54.325
Q9M0X9	At4g05160	AMP-dependent synthetase and ligase family protein	Q9M0X9	8	8.7965e-34	72.616
Q38858	At1g09210	AtCRT1b_CRT1b__calreticulin 1b	Q38858	7	2.7012e-98	79.609
A0MEL2	At2g14610	ATPR1_PR 1_PR1__pathogenesis-related gene 1	A0MEL2	5	3.4434e-22	150.38
Q8RWX8	AT4G01870	tolB protein-related	Q8RWX8	10	1.8391e-36	110.96
B1GV49	AT2G30490	C4H (CINNAMATE-4-HYDROXYLASE); trans-cinnamate 4-monooxygenase	B1GV49	8	9.377e-113	94.597
B9DGK9	AT5G05010	clathrin adaptor complexes medium subunit family protein	B9DGK9	5	6.4795e-19	53.746
Q0WUM9	AT1G21100	IGMT1__O-methyltransferase family protein	Q0WUM9	6	7.9737e-20	55.012
Q547G3	AT1G26630	FBR12 - FBR12 (FUMONISIN B1-RESISTANT12); translation initiation factor	Q547G3	4	3.6464e-42	45.409
B9DH14	AT3G02770	Ribonuclease E inhibitor RraA/Dimethylmenaquinone methyltransferase	B9DH14	2	6.9105e-35	51.441
Q67Y35	AT3G02770	Ribonuclease E inhibitor RraA/Dimethylmenaquinone methyltransferase	Q67Y35	2	6.8033e-31	55.952
C0Z3G0	AT4G29350	PFN2 - PFN2 (PROFILIN 2); actin binding / protein binding	C0Z3G0	4	3.7402e-61	49.359
Q0WMN4	AT2G07640	NAD(P)-binding Rossmann-fold superfamily protein; oxidoreductase activity	Q0WMN4	2	9.4045e-08	39.592
Q1H555	AT2G36160	RPS14A - 40S ribosomal protein S14 (RPS14A)	Q1H555	1	2.5042e-41	52.366
Q8H179	AT5G57870	eIFiso4G1__MIF4G domain-containing protein / MA3 domain-containing protein	Q8H179	9	1.4795e-31	69.513
Q8LAM4	AT4G30530	GGP1__Class I glutamine amidotransferase-like superfamily protein	Q8LAM4	11	6.0293e-46	36.497
B9DFM8	AT4G20830	FAD-binding Berberine family protein	B9DFM8	17	1.2205e-100	63.156
D7MEF5	At4g27450	Aluminum induced protein with YGL and LRDR motifs	D7MEF5	4	3.9774e-40	80.34
D7LBW0	At2g45140	Vesicle-associated protein 1-2	D7LBW0	2	2.4841e-12	73.382
F4J270	At3g57240	BG3 (BETA-1,3-GLUCANASE 3)	F4J270	6	1.009e-46	101.91
D7MJN0	At1g54690	Probable histone H2AXb	D7MJN0	1	1.872e-08	84.057
D7LFZ1	At2g47110	Ubiquitin-40S ribosomal protein S27a-2	D7LFZ1	2	7.3675e-39	80.796
D7LK81	At1g07660	Histone H4	D7LK81	2	5.281e-24	98.526
F4JPJ7	At4g30190	H(+)-ATPase 2	F4JPJ7	6	2.1687e-169	82.619
D7LK40	At2g43590	Chitinase-like protein	D7LK40	5	4.6207e-22	36.932
F4I6H5	At1g40087	Plant transposase	F4I6H5	2	9.1745e-05	82.567
D7LUA3	At3g52730	Putative uncharacterized protein	D7LUA3	3	1.391e-10	65.774
D7MB60	At4g31500	Cytochrome P450 83B1	D7MB60	19	7.0351e-80	67.485
D7MN48	At5g43970	Mitochondrial import receptor subunit TOM22 homolog 2	D7MN48	2	2.8141e-14	67.055
D7KN80	At1g12010	1-aminocyclopropane-1-carboxylate oxidase 3	D7KN80	2	4.3216e-19	47.858
D7KZR1	At3g12260	NADH dehydrogenase [ubiquinone] 1 alpha subcomplex subunit 6	D7KZR1	5	1.8604e-13	50.537
D7M3R5	At5g11520	Aspartate aminotransferase, chloroplastic	D7M3R5	10	4.0013e-71	68.856
D7MA43	At4g32470	Cytochrome b-c1 complex subunit 7-1	D7MA43	4	1.369e-18	48.289
D7LHB6	At2g47710	Adenine nucleotide alpha hydrolases-like protein	D7LHB6	4	3.3099e-13	41.608
F4I918	At1g17745	D-3-phosphoglycerate dehydrogenase	F4I918	18	3.543e-133	42.548
D7MLQ2	At5g56350	Pyruvate kinase	D7MLQ2	13	6.8209e-72	51.78
	Hits identified peptides in Arabidopsis lyrata and were BLASTed back to A. thaliana
