# Supplementary material for: Plant SILAC: Stable-Isotope Labelling with Amino Acids of Arabidopsis Seedlings for Quantitative Proteomics
Source: PLoS One. 2013 Aug 20;8(8):e72207. doi: 10.1371/journal.pone.0072207 (PMC3748079; doi:10.1371/journal.pone.0072207)
Supplement: Table S4 — Functional enrichment of proteins up-regulated in salt treatment using DAVID (92 proteins). (XLSX) [file pone.0072207.s006.xlsx]

## Sheet: Supplementary Table 4
Supplementary Table 4: Functional enrichment of proteins upregulated in salt treatment (92 proteins)
Term ID	Term	Count	Sample frequency	FE	P-value	Proteins
	GO: Biological Process
GO:0009628	response to abiotic stimulus	22	24.7191	3.52429	3.48921e-07	AT3G29320, AT5G20630, AT3G03780, AT2G28900, AT3G54890, AT4G23600, AT1G15820, AT2G20990, AT3G08940, AT5G61410, AT2G04030, AT1G55490, AT5G38420, AT3G14210, AT1G42970, AT4G10340, AT3G53420, AT3G45140, AT5G38430, AT1G75040, AT5G01530, AT3G46970
GO:0015979	photosynthesis	16	17.9775	17.5317	9.71327e-15	AT3G47470, AT4G12800, AT2G20260, AT3G54890, AT1G15820, AT3G08940, AT5G54270, AT4G27440, AT5G38420, AT1G42970, AT2G42600, AT4G10340, AT5G38430, AT1G31330, AT5G01530, AT1G08380
GO:0055114	oxidation reduction	14	15.7303	2.26353	0.00692253	AT2G05990, AT2G41220, AT2G34590, AT4G27440, AT5G38420, AT1G42970, AT3G45140, AT4G09010, AT2G37770, AT2G15620, AT5G38430, AT1G77490, AT2G26080, AT3G29250
GO:0006091	generation of precursor metabolites and energy	13	14.6067	6.17028	9.11501e-07	AT3G47470, AT4G12800, AT3G54890, AT1G15820, AT3G08940, AT5G54270, AT1G42970, AT2G42600, AT4G10340, AT2G15620, AT2G21410, AT5G01530, AT1G08380
GO:0019684	photosynthesis, light reaction	9	10.1124	20.3033	1.15335e-08	AT4G10340, AT3G47470, AT4G12800, AT3G54890, AT1G15820, AT3G08940, AT5G54270, AT5G01530, AT1G08380
GO:0009765	photosynthesis, light harvesting	8	8.98876	47.9384	2.14647e-10	AT4G10340, AT3G47470, AT3G54890, AT1G15820, AT3G08940, AT5G54270, AT5G01530, AT1G08380
GO:0010035	response to inorganic substance	8	8.98876	2.84079	0.0207359	AT4G09010, AT3G03780, AT1G77490, AT2G04030, AT1G11860, AT3G44320, AT3G46970, AT1G42970
GO:0009409	response to cold	7	7.86517	5.76083	0.00124656	AT5G20630, AT2G28900, AT2G20990, AT5G61410, AT1G55490, AT3G14210, AT1G42970
GO:0009414	response to water deprivation	5	5.61798	5.44754	0.012802	AT3G29320, AT3G53420, AT3G45140, AT2G04030, AT3G46970
	GO: Cellular Compartment
GO:0009507	chloroplast	64	71.9101	3.28894	2.76246e-24	AT3G47470, AT3G63190, AT2G20260, AT2G43030, AT5G22580, AT2G28900, AT4G33030, AT4G01310, AT2G05990, AT1G15820, AT3G27830, AT2G41220, AT2G04030, AT1G70890, AT5G55280, AT2G42600, AT1G06950, AT1G13270, AT2G21410, AT1G77490, AT3G01480, AT5G01530, AT1G08380, AT3G02520, AT3G29320, AT4G27520, AT4G00630, AT3G54400, AT3G03780, AT3G54890, AT5G14740, AT1G66430, AT5G54270, AT3G14210, AT5G38420, AT4G10340, AT2…
GO:0044434	chloroplast part	51	57.3034	8.7692	4.83724e-37	AT3G47470, AT3G63190, AT2G20260, AT2G43030, AT2G28900, AT4G01310, AT2G05990, AT1G15820, AT2G41220, AT3G27830, AT2G04030, AT5G55280, AT1G06950, AT1G77490, AT3G01480, AT5G01530, AT3G02520, AT3G29320, AT4G00630, AT3G03780, AT3G54890, AT5G14740, AT1G66430, AT5G54270, AT5G38420, AT3G14210, AT4G10340, AT2G15620, AT1G05190, AT2G26080, AT3G08940, AT5G23060, AT1G42970, AT3G45140, AT4G09010, AT1G01080, AT1…
GO:0009941	chloroplast envelope	33	37.0787	12.3027	9.25148e-27	AT3G47470, AT2G28900, AT2G05990, AT4G01310, AT1G15820, AT3G08940, AT2G41220, AT2G04030, AT1G42970, AT1G06950, AT3G45140, AT1G01080, AT1G11860, AT1G31330, AT3G46780, AT4G12800, AT4G00630, AT3G16240, AT3G03780, AT3G54890, AT5G14740, AT2G34590, AT5G61410, AT1G55490, AT4G27440, AT5G38420, AT3G14210, AT3G46740, AT3G48730, AT5G42650, AT5G38430, AT1G05190, AT2G26080
GO:0034357	photosynthetic membrane	22	24.7191	10.9357	2.92689e-16	AT3G47470, AT4G12800, AT2G20260, AT3G54890, AT1G15820, AT3G08940, AT3G27830, AT5G14740, AT5G54270, AT4G27440, AT5G23060, AT1G42970, AT4G10340, AT3G45140, AT4G09010, AT5G42650, AT1G77490, AT3G01480, AT1G31330, AT5G01530, AT3G46780, AT1G08380
GO:0005773	vacuole	15	16.8539	3.82665	2.69332e-05	AT5G60360, AT4G27520, AT3G16240, AT2G28900, AT3G10740, AT3G23810, AT4G23600, AT2G20990, AT2G26975, AT3G14210, AT3G53420, AT4G02370, AT2G21410, AT1G75040, AT1G45201
GO:0030529	ribonucleoprotein complex	10	11.236	2.44465	0.0193197	AT2G32060, AT2G43030, AT4G01310, AT1G01080, AT3G27830, AT1G11860, AT1G05190, AT1G55490, AT5G38420, AT3G14210
GO:0009521	photosystem	9	10.1124	20.5045	1.07596e-08	AT4G10340, AT3G47470, AT4G12800, AT2G20260, AT1G15820, AT3G08940, AT1G31330, AT5G01530, AT1G08380
A total of 92 genes were submitted to the David Functional Enrichment Chart Tool.
Count	Number of submitted genes with GO term
Sample frequency	Proportion of submitted genes with GO term (%)
FE	Relative fold enrichment of GO term compared with Arabidopsis gene background (TAIR)
P-value	The p-value cutoff was: 0.05
