# Supplementary material for: Plant SILAC: Stable-Isotope Labelling with Amino Acids of Arabidopsis Seedlings for Quantitative Proteomics
Source: PLoS One. 2013 Aug 20;8(8):e72207. doi: 10.1371/journal.pone.0072207 (PMC3748079; doi:10.1371/journal.pone.0072207)
Supplement: Table S6 — Gene lists of Arabidopsis proteins which are up- and down-regulated in salt treatments from different proteomic studies. (XLSX) [file pone.0072207.s008.xlsx]

## Sheet: Supplementary Table 6
Supplementary Table 6. Gene lists of Arabidopsis proteins which are up- and down-regulated in salt treatments from different proteomic studies.
Jiang et al 2007	Ndimba et al 2005	Pang et al 2010	Lewandowska et al
At1g02500	At1g02930	At1g06430	At1g01080
At1g02920	At1g04410	At1g06680	At1g02920
At1g02930	At1g48030	At1g09340	At1g02930
At1g03220	At1g50480	At1g12900	At1g05190		Key to common proteins
At1g04410	At1g53240	At1g20020	At1g06950
At1g07890	At1g53850	At1g21750	At1g07660			Lewandowska/Pang
At1g09210	At1g56070	At1g23310	At1g08380
At1g15930	At1g72150	At1g24180	At1g09210			Pang/Jiang
At1g17880	At1g74030	At1g29930	At1g11580
At1g21750	At1g78380	At1g31180	At1g11860			Lewandowska/Jiang
At1g22450	At1g80560	At1g32060	At1g12010
At1g47260	At2g02390	At1g35720	At1g13110			Jiang/Ndimba
At1g47600	At2g05710	At1g42970	At1g13270
At1g49240	At2g07698	At1g48030	At1g15820			Lewandowska/Ndimba
At1g51980	At2g14260	At1g52400	At1g16890
At1g53240	At2g20420	At1g56050	At1g17290			Pang/Ndimba
At1g53580	At2g29550	At1g56190	At1g17745
At1g56450	At2g31390	At1g61520	At1g17860			Lewandowska/Pang/Jiang
At1g62380	At2g35040	At1g62750	At1g21100
At1g62480	At2g36530	At1g62780	At1g22410			Lewandowska/Jiang/Ndimba
At1g65930	At2g36880	At1g65260	At1g23130
At1g66200	At2g43090	At1g75040	At1g26630
At1g66280	At2g44530	At1g77510	At1g27020
At1g73230	At3g02090	At1g78900	At1g31330
At1g77120	At3g09440	At1g79550	At1g40087
At1g77510	At3g10920	At2g19940	At1g42970
At1g78900	At3g12580	At2g20420	At1g45145
At2g05710	At3g13920	At2g21330	At1g45201
At2g20360	At3g15020	At2g21870	At1g51760
At2g21660	At3g16950	At2g30930	At1g52760
At2g36530	At3g17020	At2g33380	At1g54100
At2g38380	At3g22200	At2g36580	At1g54690
At2g38390	At3g22630	At2g37270	At1g55020
At2g43090	At3g47520	At2g39730	At1g55450
At2g46280	At3g48000	At2g39800	At1g55490
At2g47510	At3g49360	At2g47730	At1g62380
At2g47730	At3g52930	At2g47940	At1g66240
At3g02230	At3g52960	At3g01500	At1g66430
At3g02360	At3g53990	At3g02560	At1g66700
At3g03250	At3g60880	At3g02870	At1g70890
At3g04120	At3g62530	At3g09440	At1g75040
At3g09200	At4g02520	At3g09820	At1g75270
At3g09260	At4g02930	At3g12780	At1g75750
At3g10920	At4g13940	At3g13470	At1g76080
At3g12390	At4g14800	At3g14990	At1g76160
At3g15950	At4g30530	At3g15360	At1g77120
At3g16470	At4g33760	At3g16460	At1g77490
At3g25780	At4g34350	At3g22890	At1g78060
At3g27890	At4g34490	At3g25770	At2g01520
At3g52300	At4g37910	At3g26650	At2g02390
At3g52930	At5g01600	At3g45140	At2g03760
At3g53870	At5g07440	At3g50820	At2g04030
At3g55440	At5g08690	At3g58010	At2g04780
At3g56240	At5g16760	At3g61260	At2g05990
At3g60750	At5g17920	At3g61470	At2g07640
At4g02520	At5g24400	At3g61870	At2g14610
At4g09320	At5g35620	At3g63160	At2g15620
At4g11150	At5g42740	At3g63410	At2g16060
At4g11600	At5g44340	At4g01370	At2g20260
At4g11650	At5g54500	At4g10340	At2g20990
At4g14630	At5g55190	At4g13010	At2g21410
At4g14960	At5g65430	At4g15510	At2g21660
At4g16260		At4g21860	At2g26080
At4g23670		At4g23100	At2g26740
At4g31300		At4g23400	At2g26975
At4g34110		At4g23600	At2g27730
At5g03630		At4g24190	At2g28240
At5g07440		At4g24280	At2g28900
At5g09590		At4g24620	At2g30060
At5g09650		At4g25630	At2g30490
At5g10860		At4g27440	At2g31390
At5g14200		At4g29060	At2g32060
At5g17920		At4g29840	At2g34590
At5g20010		At4g37930	At2g35370
At5g20080		At4g38970	At2g36160
At5g23540		At5g02500	At2g36830
At5g38940		At5g09590	At2g37770
At5g43060		At5g10840	At2g38530
At5g47030		At5g11170	At2g38860
At5g62690		At5g11200	At2g40840
		At5g14040	At2g41220
		At5g19510	At2g42600
		At5g20060	At2g43030
		At5g24780	At2g43570
		At5g25980	At2g43590
		At5g42020	At2g43620
		At5g44340	At2g44490
		At5g45390	At2g45140
		At5g46110	At2g45470
		At5g46290	At2g47110
		At5g49910	At2g47710
		At5g50250	At2g47730
		At5g50920	At3g01290
		At5g54770	At3g01480
		At5g59440	At3g02520
		At5g59910	At3g02770
		At5g63310	At3g03270
		At5g65220	At3g03780
		At5g66570	At3g06860
		AtCg00540	At3g08940
		AtCp007	At3g10740
		AtCp029	At3g12260
			At3g14210
			At3g14990
			At3g15360
			At3g16240
			At3g17790
			At3g19010
			At3g22060
			At3g23810
			At3g24503
			At3g27740
			At3g27830
			At3g28940
			At3g29250
			At3g29320
			At3g44100
			At3g44320
			At3g45140
			At3g46280
			At3g46740
			At3g46780
			At3g46970
			At3g47470
			At3g48730
			At3g49120
			At3g52730
			At3g53420
			At3g54400
			At3g54640
			At3g54890
			At3g56240
			At3g57240
			At3g57260
			At3g58570
			At3g63190
			At4g00630
			At4g01310
			At4g01870
			At4g02370
			At4g03520
			At4g05160
			At4g08850
			At4g09010
			At4g10340
			At4g11220
			At4g11600
			At4g11650
			At4g12420
			At4g12480
			At4g12720
			At4g12800
			At4g13180
			At4g14030
			At4g15210
			At4g15390
			At4g15530
			At4g16500
			At4g20830
			At4g23600
			At4g27440
			At4g27450
			At4g27520
			At4g29350
			At4g30190
			At4g30270
			At4g30530
			At4g31500
			At4g32470
			At4g33030
			At4g33510
			At4g37910
			At4g39980
			At5g01530
			At5g05010
			At5g05730
			At5g06320
			At5g10860
			At5g11420
			At5g11520
			At5g14740
			At5g17380
			At5g17710
			At5g19140
			At5g19440
			At5g19550
			At5g19940
			At5g20630
			At5g22580
			At5g23020
			At5g23060
			At5g26000
			At5g36160
			At5g37600
			At5g38420
			At5g38430
			At5g39570
			At5g42650
			At5g42980
			At5g43970
			At5g48180
			At5g54270
			At5g54810
			At5g55280
			At5g56350
			At5g57870
			At5g60360
			At5g61410
			At5g64120
			At5g64370
			At5g66530
			AtCg00490
			AtCg00670
			AtCg00680
