# Supplementary material for: Plant SILAC: Stable-Isotope Labelling with Amino Acids of Arabidopsis Seedlings for Quantitative Proteomics
Source: PLoS One. 2013 Aug 20;8(8):e72207. doi: 10.1371/journal.pone.0072207 (PMC3748079; doi:10.1371/journal.pone.0072207)
Supplement: Table S7 — Regulation of proteins common to different salt treatment proteomics studies. (XLSX) [file pone.0072207.s009.xlsx]

## Sheet: Supplementary Table 7
Supplementary Table 7. Regulation of proteins common to different salt treatment proteomics studies
	Jiang et al. (2007)		Ndimba et al 2005	Pang et al 2012		Lewandowska et al
	6h	48h		50 mM	150 mM	80 mM
Jiang/Ndimba/Lewandowska
At1g02930	down	up	up	N/A	N/A	down
Jiang/Pang/Lewandowska
At2g47730	down	up	N/A	up	up	down
Jiang/Lewandowska
At1g02920	down	up	N/A	N/A	N/A	down
At1g09210	down	up	N/A	N/A	N/A	down
At1g62380	up	down	N/A	N/A	N/A	down
At1g77120	down	down	N/A	N/A	N/A	down
At2g47730	down	up	N/A	up	up	down
At2g21660	up	down	N/A	N/A	N/A	down
At3g56240	down	up	N/A	N/A	N/A	down
At4g11600	down	up	N/A	N/A	N/A	down
At4g11650	up	up	N/A	N/A	N/A	down
At5g10860	down	up	N/A	N/A	N/A	down
Ndimba/Lewandowska
At2g02390	N/A	N/A	up	N/A	N/A	down
At2g31390	N/A	N/A	up	N/A	N/A	down
At4g37910	N/A	N/A	up	N/A	N/A	down
At4g30530	N/A	N/A	up	N/A	N/A	down
Jiang/Ndimba
At1g04410	down	down but starting recovery	up	N/A	N/A	N/A
At1g53240	up	up	up	N/A	N/A	N/A
At2g05710	down	down	up	N/A	N/A	N/A
At2g36530	down	down	up	N/A	N/A	N/A
At2g43090	up	up	down	N/A	N/A	N/A
At3g10920	up	up	up	N/A	N/A	N/A
At3g52930	down	down	up	N/A	N/A	N/A
At4g02520	up	up	up	N/A	N/A	N/A
At5g07440	down	up	up	N/A	N/A	N/A
At5g17920	down	down	up	N/A	N/A	N/A
Pang/Lewandowska
At1g42970	N/A	N/A	N/A	up	up	up
At1g75040	N/A	N/A	N/A	up	up	up
At2g47730	N/A	N/A	N/A	up	up	down
At3g14990	N/A	N/A	N/A	up	up	down
At3g15360	N/A	N/A	N/A	up	up	down
At3g45140	N/A	N/A	N/A	up	no change	up
At4g23600	N/A	N/A	N/A	up	up	up
At4g27440	N/A	N/A	N/A	up	up	up
At4g10340	N/A	N/A	N/A	up	up	up
Pang/Jiang
At1g21750	up	down	N/A	down	no change	N/A
At1g77510	no data	no data	N/A	up	up	N/A
At1g78900	up	down	N/A	up	down	N/A
At2g47730	down	up	N/A	up	up	N/A
At5g09590	down	down	N/A	up	down	N/A
Pang/Ndimba
At1g48030	N/A	N/A	up	down	down	N/A
At2g20420	N/A	N/A	up	no change	up	N/A
At3g09440	N/A	N/A	up	down	down	N/A
At5g44340	N/A	N/A	down	up	up	N/A
